# Supplementary material for: Long Non-coding RNA MRUL Contributes to Osteosarcoma Progression Through the miR-125a-5p/FUT4 Axis
Source: Front Genet. 2020 Jun 25;11:672. doi: 10.3389/fgene.2020.00672 (PMC7330113; doi:10.3389/fgene.2020.00672)
Supplement: Supplementary file 1 [file Table_1.XLSX]

## Sheet: MRUL-co-expression analysis-2
Correlated Gene	Cytoband	Spearman's Correlation	p-Value	q-Value
NKTR	3p22.1	0.791048	4.59e-55	9.25e-51
LINC01000	7q32.1	0.730272	4.31e-43	4.34e-39
GOLGA6L10	15q25.2	0.71929	2.84e-41	1.91e-37
KLF3-AS1	4p14	0.713011	2.86e-40	1.44e-36
PRPF39	14q21.2	0.709906	8.74e-40	3.53e-36
OGT	Xq13.1	0.701802	1.51e-38	5.08e-35
ZNF37BP	10q11.21	0.699096	3.83e-38	1.1e-34
CROCCP3	1p36.13	0.697861	5.84e-38	1.47e-34
LOC646471	1p36.11	0.695549	1.28e-37	2.86e-34
ZNF354B	5q35.3	0.692244	3.86e-37	7.78e-34
LENG8	19q13.42	0.689663	9.06e-37	1.66e-33
POGZ	1q21.3	0.688205	1.46e-36	2.46e-33
UBN2	7q34	0.684803	4.41e-36	6.84e-33
KLRA1P	12p13.2	0.682997	7.89e-36	1.14e-32
PNISR	6q16.2	0.682616	8.91e-36	1.2e-32
RBM33	7q36.3	0.681517	1.26e-35	1.59e-32
SENP7	3q12.3	0.680357	1.83e-35	2.17e-32
LOC100190986	16p12.2	0.679203	2.63e-35	2.95e-32
CCNT2	2q21.3	0.676234	6.68e-35	7.09e-32
NPHP3	3q22.1	0.674991	9.83e-35	9.91e-32
NBPF11	1q21.2	0.67375	1.44e-34	1.39e-31
INE1	Xp11.3	0.671979	2.49e-34	2.28e-31
LUC7L2	7q34	0.670868	3.5e-34	3.06e-31
FNBP4	11p11.2	0.67048	3.94e-34	3.3e-31
RBM12B	8q22.1	0.670173	4.32e-34	3.48e-31
EBLN2	3p13	0.669495	5.31e-34	4.12e-31
CRAMP1	16p13.3	0.66808	8.15e-34	6.08e-31
ZNF514	2q11.1	0.665858	1.59e-33	1.14e-30
CREBZF	11q14.1	0.665041	2.03e-33	1.41e-30
ZSCAN30	18q12.2	0.659422	1.07e-32	7.16e-30
KHDC4	1q22	0.658263	1.49e-32	9.71e-30
ZNF292	6q14.3	0.657969	1.63e-32	1.02e-29
ZNF236	18q23	0.656587	2.43e-32	1.48e-29
MDM4	1q32.1	0.65638	2.58e-32	1.53e-29
BMS1P1	10q11.22	0.653916	5.23e-32	2.97e-29
AKAP9	7q21.2	0.653863	5.31e-32	2.97e-29
DDX17	22q13.1	0.650115	1.54e-31	8.39e-29
TAS2R5	7q34	0.648483	2.44e-31	1.29e-28
KANSL1	17q21.31	0.64597	4.91e-31	2.54e-28
ARGLU1	13q33.3	0.643311	1.02e-30	5.15e-28
TRIM78P	11p15	0.643193	1.06e-30	5.19e-28
ZNF518A	10q24.1	0.642422	1.31e-30	6.26e-28
GOLGA6L5P	15q25.2	0.64153	1.67e-30	7.81e-28
CARF	2q33.2	0.641024	1.91e-30	8.76e-28
ZNF280D	15q21.3	0.640633	2.13e-30	9.53e-28
ZNF117	7q11.21	0.640133	2.44e-30	1.07e-27
PAXBP1	21q22.11	0.640044	2.5e-30	1.07e-27
KMT2E	7q22.3	0.638535	3.76e-30	1.58e-27
ZNF471	19q13.43	0.638445	3.85e-30	1.58e-27
GUSBP11	22q11.23	0.636343	6.77e-30	2.73e-27
ZNF432	19q13.41	0.635607	8.25e-30	3.26e-27
UBE2Q2P1	15q25.2	0.633068	1.62e-29	6.28e-27
STAG3L3	7q11.23	0.630198	3.45e-29	1.31e-26
ZNF493	19p12	0.63	3.63e-29	1.36e-26
PNN	14q21.1	0.627894	6.29e-29	2.3e-26
NR2C2	3p25.1	0.627488	6.98e-29	2.51e-26
SRSF11	1p31.1	0.624448	1.53e-28	5.41e-26
SF3B1	2q33.1	0.624374	1.56e-28	5.42e-26
CEP295	11q21	0.62415	1.65e-28	5.64e-26
LOC155060	7q36.1	0.623043	2.19e-28	7.36e-26
TUG1	22q12.2	0.622635	2.43e-28	8.03e-26
SRRM2	16p13.3	0.622236	2.69e-28	8.75e-26
ANKRD36	2q11.2	0.621604	3.16e-28	1.01e-25
LINC01126	2p21	0.620352	4.34e-28	1.35e-25
GPX1	3p21.31	-0.620335	4.36e-28	1.35e-25
KCTD7	7q11.21	0.619967	4.78e-28	1.46e-25
ZNF91	19p12	0.619466	5.43e-28	1.63e-25
ZNF169	9q22.32	0.618927	6.21e-28	1.84e-25
ZNF862	7q36.1	0.617146	9.71e-28	2.84e-25
TIA1	2p13.3	0.616645	1.1e-27	3.17e-25
GSTO1	10q25.1	-0.616395	1.17e-27	3.32e-25
ZNF655	7q22.1	0.614934	1.68e-27	4.71e-25
SREK1	5q12.3	0.613619	2.33e-27	6.43e-25
ZNF83	19q13.41	0.61103	4.4e-27	1.2e-24
ASH1L	1q22	0.610044	5.6e-27	1.5e-24
LINC00893	Xq28	0.609756	6e-27	1.59e-24
PILRB	7q22.1	0.606443	1.34e-26	3.5e-24
ZNF713	7p11.2	0.6062	1.42e-26	3.66e-24
LUC7L3	17q21.33	0.606012	1.48e-26	3.79e-24
ZNF548	19q13.43	0.603461	2.73e-26	6.88e-24
ZNF621	3p22.1	0.602941	3.09e-26	7.69e-24
TSSK4	14q12	0.602459	3.46e-26	8.51e-24
ZNF333	19p13.12	0.602371	3.54e-26	8.59e-24
RHOG	11p15.4	-0.601301	4.56e-26	1.09e-23
ZNF776	19q13.43	0.601149	4.72e-26	1.12e-23
NPIPB5	16p12.2	0.601113	4.76e-26	1.12e-23
AGTRAP	1p36.22	-0.600774	5.16e-26	1.2e-23
GATAD2B	1q21.3	0.599115	7.62e-26	1.74e-23
ZNF611	19q13.41	0.599077	7.69e-26	1.74e-23
EME2	16p13.3	0.598945	7.93e-26	1.78e-23
INO80D	2q33.3	0.598415	8.97e-26	1.99e-23
KMT2C	7q36.1	0.598362	9.09e-26	1.99e-23
RUSC1-AS1	1q22	0.598315	9.19e-26	1.99e-23
KRIT1	7q21.2	0.598263	9.3e-26	1.99e-23
TAS2R14	12p13.2	0.598142	9.57e-26	2.03e-23
GON4L	1q22	0.595678	1.7e-25	3.56e-23
SUGP2	19p13.11	0.595577	1.74e-25	3.61e-23
ZNF841	19q13.41	0.595376	1.82e-25	3.74e-23
TUBGCP6	22q13.33	0.595126	1.93e-25	3.92e-23
SPDYE5	7q11.23	0.592641	3.41e-25	6.88e-23
LINC00894	Xq28	0.592079	3.88e-25	7.75e-23
LINC00174	7q11.21	0.591509	4.42e-25	8.74e-23
OCLM	1q31.1	0.591291	4.65e-25	9.1e-23
SNORD116-28	15q11.2	0.591145	4.81e-25	9.31e-23
TAF1	Xq13.1	0.5911	4.86e-25	9.32e-23
CD14	5q31.3	-0.590287	5.84e-25	1.11e-22
BTAF1	10q23.32	0.589895	6.39e-25	1.2e-22
LOC100132215	2p15	0.589226	7.43e-25	1.39e-22
ZNF785	16p11.2	0.58797	9.87e-25	1.83e-22
ZSCAN23	6p22.1	0.587614	1.07e-24	1.96e-22
EPC2	2q23.1	0.587212	1.17e-24	2.13e-22
ZNF782	9q22.33	0.587124	1.19e-24	2.15e-22
LOC202181	5q35.3	0.584692	2.06e-24	3.67e-22
ZNF397	18q12.2	0.58436	2.22e-24	3.92e-22
ZNF587	19q13.43	0.584146	2.32e-24	4.07e-22
DOP1A	6q14.1	0.584075	2.36e-24	4.1e-22
TNRC6A	16p12.1	0.58397	2.42e-24	4.16e-22
ZFP30	19q13.12	0.583719	2.56e-24	4.37e-22
MLLT10	10p12.31	0.583599	2.62e-24	4.45e-22
FAM76B	11q21	0.583157	2.89e-24	4.86e-22
PCF11	11q14.1	0.582743	3.17e-24	5.29e-22
TTC14	3q26.33	0.582009	3.73e-24	6.17e-22
ZKSCAN8	6p22.1	0.58107	4.59e-24	7.52e-22
SCAI	9q33.3	0.580524	5.18e-24	8.42e-22
ZNF304	19q13.43	0.580236	5.51e-24	8.89e-22
ZRANB2	1p31.1	0.580049	5.74e-24	9.19e-22
ZNF767P	7q36.1	0.579608	6.33e-24	1e-21
RPL32P3	3q21.3	0.579553	6.4e-24	1.01e-21
FAM106C	17p11.2	0.579318	6.74e-24	1.05e-21
CEBPB	20q13.13	-0.579187	6.94e-24	1.08e-21
MCM9	6q22.31	0.579119	7.04e-24	1.08e-21
TYROBP	19q13.12	-0.578884	7.41e-24	1.13e-21
GUSBP2	6p22.2	0.577919	9.15e-24	1.39e-21
ZSCAN25	7q22.1	0.577272	1.05e-23	1.58e-21
POLI	18q21.2	0.575818	1.44e-23	2.16e-21
CLIC1	6p21.33	-0.575662	1.49e-23	2.21e-21
CEP95	17q23.3	0.575227	1.64e-23	2.41e-21
GRN	17q21.31	-0.574616	1.87e-23	2.73e-21
FCER1G	1q23.3	-0.573897	2.18e-23	3.17e-21
WSB1	17q11.1	0.573584	2.34e-23	3.36e-21
MGA	15q15.1	0.572857	2.73e-23	3.9e-21
ZNF417	19q13.43	0.572231	3.12e-23	4.43e-21
ZNF224	19q13.31	0.572139	3.18e-23	4.49e-21
SMG1P3	16p12.2	0.572087	3.22e-23	4.5e-21
MASP2	1p36.22	0.572051	3.24e-23	4.51e-21
GIGYF1	7q22.1	0.571142	3.94e-23	5.43e-21
RNPC3	1p21.1	0.570548	4.46e-23	6.12e-21
RSBN1L	7q11.23	0.570342	4.66e-23	6.35e-21
GPATCH8	17q21.31	0.569702	5.34e-23	7.23e-21
CCDC14	3q21.1	0.569559	5.51e-23	7.4e-21
ZNF431	19p12	0.569423	5.67e-23	7.57e-21
ZNF320	19q13.41	0.569289	5.83e-23	7.73e-21
CCT6P1	7q11.21	0.568463	6.94e-23	9.15e-21
HECTD4	12q24.13	0.567942	7.75e-23	1.01e-20
ZNF300	5q33.1	0.567847	7.9e-23	1.03e-20
PEX1	7q21.2	0.566844	9.76e-23	1.26e-20
ZNF337	20p11.21	0.566254	1.1e-22	1.42e-20
RNF181	2p11.2	-0.566187	1.12e-22	1.43e-20
GPR75	2p16.2	0.565988	1.17e-22	1.48e-20
KMT2D	12q13.12	0.565956	1.18e-22	1.48e-20
TWF2	3p21.2	-0.565839	1.2e-22	1.51e-20
ZKSCAN1	7q22.1	0.565644	1.25e-22	1.56e-20
NANS	9q22.33	-0.56509	1.41e-22	1.74e-20
NOP10	15q14	-0.564126	1.72e-22	2.11e-20
SP4	7p15.3	0.563731	1.87e-22	2.28e-20
RPRD2	1q21.2	0.56333	2.03e-22	2.46e-20
RC3H1	1q25.1	0.563245	2.07e-22	2.49e-20
ANKRD36B	2q11.2	0.56285	2.24e-22	2.69e-20
RBBP6	16p12.1	0.562666	2.33e-22	2.78e-20
TRRAP	7q22.1	0.562554	2.38e-22	2.83e-20
C1QA	1p36.12	-0.562154	2.59e-22	3.05e-20
ZNF254	19p12	0.561976	2.69e-22	3.15e-20
CD68	17p13.1	-0.561631	2.88e-22	3.36e-20
SCAPER	15q24.3	0.561512	2.95e-22	3.42e-20
ZNF836	19q13.41	0.561273	3.1e-22	3.57e-20
FAM214A	15q21.2-q21.3	0.560432	3.69e-22	4.23e-20
SPDYE1	7p13	0.560267	3.82e-22	4.35e-20
ZNF594	17p13.2	0.560233	3.84e-22	4.35e-20
ZNF708	19p12	0.55981	4.19e-22	4.72e-20
EPM2AIP1	3p22.2	0.559706	4.28e-22	4.79e-20
SH3BGRL3	1p36.11	-0.559523	4.44e-22	4.95e-20
ZNF10	12q24.33	0.559315	4.64e-22	5.14e-20
B3GAT2	6q13	0.558701	5.26e-22	5.79e-20
CHD2	15q26.1	0.558482	5.5e-22	6.02e-20
HERC2P2	15q11.2	0.558075	5.97e-22	6.5e-20
PRPF4B	6p25.2	0.558053	6e-22	6.5e-20
RCOR3	1q32.2-q32.3	0.557915	6.17e-22	6.65e-20
CFAP44	3q13.2	0.557723	6.42e-22	6.88e-20
ZNF532	18q21.32	0.557689	6.46e-22	6.89e-20
ZNF780B	19q13.2	0.557551	6.64e-22	7.05e-20
U2SURP	3q23	0.556688	7.91e-22	8.35e-20
GNA15	19p13.3	-0.556514	8.2e-22	8.6e-20
MAP3K14-AS1	17q21.31	0.556491	8.24e-22	8.6e-20
CIB1	15q26.1	-0.556367	8.45e-22	8.78e-20
CCDC146	7q11.23	0.556238	8.67e-22	8.96e-20
KIF27	9q21.32	0.556014	9.07e-22	9.33e-20
TMEM168	7q31.1	0.555894	9.29e-22	9.51e-20
TET2	4q24	0.555336	1.04e-21	1.06e-19
ARID4A	14q23.1	0.555167	1.08e-21	1.09e-19
ZNF615	19q13.41	0.554337	1.27e-21	1.28e-19
TNRC6B	22q13.1	0.554303	1.28e-21	1.28e-19
RBM25	14q24.2	0.554079	1.34e-21	1.34e-19
NUMA1	11q13.4	0.553987	1.36e-21	1.36e-19
ZNF107	7q11.21	0.553849	1.4e-21	1.39e-19
GABBR1	6p22.1	0.553578	1.48e-21	1.45e-19
AGAP5	10q22.2	0.553564	1.49e-21	1.45e-19
BRWD1	21q22.2	0.552744	1.75e-21	1.7e-19
JRK	8q24.3	0.552603	1.8e-21	1.74e-19
ZNF345	19q13.12	0.552516	1.83e-21	1.76e-19
ZNF470	19q13.43	0.552504	1.84e-21	1.76e-19
STAG3L2	7q11.23	0.552189	1.96e-21	1.87e-19
NBPF9	1q21.2	0.551462	2.26e-21	2.15e-19
ZNF660	3p21.31	0.551112	2.42e-21	2.29e-19
AIF1	6p21.33	-0.55102	2.47e-21	2.33e-19
REV1	2q11.2	0.55095	2.5e-21	2.35e-19
OAZ1	19p13.3	-0.550455	2.76e-21	2.58e-19
LAPTM5	1p35.2	-0.550235	2.89e-21	2.68e-19
STAG3L1	7q11.23	0.550088	2.97e-21	2.74e-19
HECTD2	10q23.32	0.550061	2.99e-21	2.74e-19
ZBTB26	9q33.2	0.55006	2.99e-21	2.74e-19
RBM5	3p21.31	0.549396	3.41e-21	3.11e-19
CASP8AP2	6q15	0.549199	3.54e-21	3.22e-19
FTL	19q13.33	-0.548816	3.82e-21	3.44e-19
LRRC25	19p13.11	-0.548807	3.83e-21	3.44e-19
ARID2	12q12	0.548109	4.39e-21	3.93e-19
WDR27	6q27	0.547787	4.68e-21	4.17e-19
KRBA2	17p13.1	0.547437	5.01e-21	4.45e-19
ORAI1	12q24.31	-0.547412	5.04e-21	4.45e-19
TMEM151B	6p21.1	0.547324	5.12e-21	4.5e-19
SMG1P1	16p12.2	0.547308	5.14e-21	4.5e-19
GTF2I	7q11.23	0.547292	5.16e-21	4.5e-19
C2CD5	12p12.1	0.546853	5.62e-21	4.88e-19
ZBTB10	8q21.13	0.546639	5.86e-21	5.07e-19
NINJ1	9q22.31	-0.546592	5.92e-21	5.1e-19
MED12	Xq13.1	0.546198	6.39e-21	5.48e-19
ZFC3H1	12q21.1	0.54561	7.17e-21	6.12e-19
TUT4	1p32.3	0.545222	7.73e-21	6.58e-19
YTHDC2	5q22.2	0.545075	7.96e-21	6.74e-19
TRIM33	1p13.2	0.544915	8.21e-21	6.92e-19
ZNF793	19q13.12	0.544781	8.42e-21	7.08e-19
DIP2A	21q22.3	0.544703	8.55e-21	7.15e-19
ZSCAN12	6p22.1	0.544475	8.94e-21	7.45e-19
CHD6	20q12	0.544446	8.99e-21	7.46e-19
EPC1	10p11.22	0.544099	9.62e-21	7.95e-19
PIKFYVE	2q34	0.543685	1.04e-20	8.58e-19
PAXIP1	7q36.2	0.543534	1.07e-20	8.8e-19
LSM10	1p34.3	-0.543387	1.1e-20	9.01e-19
KLHL11	17q21.2	0.543284	1.13e-20	9.16e-19
TADA1	1q24.1	0.542617	1.28e-20	1.04e-18
ZNF737	19p12	0.542365	1.35e-20	1.09e-18
SETD5	3p25.3	0.542312	1.36e-20	1.09e-18
TAS2R10	12p13.2	0.541681	1.54e-20	1.23e-18
ZNF550	19q13.43	0.5416	1.56e-20	1.24e-18
LOC283922	16q23.1	0.541559	1.57e-20	1.25e-18
BATF	14q24.3	-0.54127	1.66e-20	1.31e-18
TNFAIP8L2	1q21.3	-0.541176	1.69e-20	1.33e-18
TAS2R4	7q34	0.541155	1.7e-20	1.33e-18
MDN1	6q15	0.541144	1.7e-20	1.33e-18
SETBP1	18q12.3	0.540958	1.76e-20	1.37e-18
USP6	17p13.2	0.540611	1.89e-20	1.46e-18
ZNF284	19q13.31	0.54051	1.92e-20	1.49e-18
PDPK1	16p13.3	0.540308	2e-20	1.54e-18
PCDHGC4	5q31.3	0.540283	2.01e-20	1.54e-18
AGAP4	10q11.22	0.540033	2.11e-20	1.6e-18
BAZ2B	2q24.2	0.540029	2.11e-20	1.6e-18
C1QB	1p36.12	-0.539712	2.24e-20	1.7e-18
MSANTD2	11q24.2	0.539592	2.29e-20	1.73e-18
ZNF549	19q13.43	0.539557	2.31e-20	1.74e-18
SERINC4	15q15.3	0.53938	2.39e-20	1.79e-18
DOK2	8p21.3	-0.539284	2.43e-20	1.82e-18
POLK	5q13.3	0.538861	2.64e-20	1.96e-18
THUMPD3-AS1	3p25.3	0.538729	2.7e-20	2e-18
AHSA2P	2p15	0.53848	2.84e-20	2.09e-18
DYRK1A	21q22.13	0.538394	2.88e-20	2.12e-18
ZNF235	19q13.31	0.538138	3.03e-20	2.22e-18
LHX4	1q25.2	0.537977	3.12e-20	2.28e-18
MS4A4A	11q12.2	-0.537804	3.23e-20	2.35e-18
SNORA71E	20q11.23	0.537761	3.25e-20	2.36e-18
ZNF407	18q22.3	0.5375	3.42e-20	2.47e-18
YOD1	1q32.1	0.537297	3.55e-20	2.56e-18
ZFX	Xp22.11	0.53702	3.74e-20	2.69e-18
ZMYM1	1p34.3	0.536954	3.79e-20	2.71e-18
CTSD	11p15.5	-0.536841	3.87e-20	2.76e-18
EDEM2	20q11.22	-0.536609	4.05e-20	2.87e-18
ZNF441	19p13.2	0.536357	4.24e-20	3e-18
S100A9	1q21.3	-0.535725	4.78e-20	3.37e-18
ZNF160	19q13.41-q13.42	0.535694	4.81e-20	3.38e-18
STK36	2q35	0.535586	4.91e-20	3.44e-18
OVCA2	17p13.3	-0.535479	5.01e-20	3.5e-18
CCL23	17q12	-0.53497	5.52e-20	3.83e-18
CD163	12p13.31	-0.534819	5.68e-20	3.93e-18
YTHDC1	4q13.2	0.534685	5.82e-20	4.02e-18
FAM126B	2q33.1	0.534663	5.85e-20	4.02e-18
BMS1P2	10q11.22	0.534579	5.94e-20	4.07e-18
VSIG4	Xq12	-0.534271	6.29e-20	4.3e-18
NTMT1	9q34.11	-0.533427	7.37e-20	5.01e-18
USP51	Xp11.21	0.533423	7.38e-20	5.01e-18
HACE1	6q16.3	0.533408	7.4e-20	5.01e-18
TBXAS1	7q34	-0.533361	7.47e-20	5.03e-18
TNFSF12-TNFSF13	17p13.1	-0.533125	7.8e-20	5.24e-18
ATP6V0D1	16q22.1	-0.532707	8.44e-20	5.65e-18
VAMP8	2p11.2	-0.532573	8.65e-20	5.76e-18
ASB16	17q21.31	0.532573	8.65e-20	5.76e-18
HIP1	7q11.23	0.532493	8.78e-20	5.82e-18
CPSF7	11q12.2	0.532201	9.27e-20	6.1e-18
ATP6V0B	1p34.1	-0.532197	9.28e-20	6.1e-18
HEATR5B	2p22.2	0.532188	9.3e-20	6.1e-18
ZNF253	19p13.11	0.53215	9.36e-20	6.13e-18
EIF5A	17p13.1	-0.53205	9.54e-20	6.22e-18
PLEKHM3	2q33.3	0.532011	9.61e-20	6.25e-18
ZSCAN26	6p22.1	0.531859	9.88e-20	6.4e-18
ZNF558	19p13.2	0.531851	9.9e-20	6.4e-18
TAS2R19	12p13.2	0.531829	9.94e-20	6.4e-18
RALGAPA1	14q13.2	0.531739	1.01e-19	6.49e-18
MON2	12q14.1	0.531525	1.05e-19	6.73e-18
ZNF445	3p21.31	0.531154	1.13e-19	7.19e-18
ZMAT1	Xq22.1	0.530988	1.16e-19	7.39e-18
MIR600HG	9q33.3	0.530848	1.19e-19	7.56e-18
CYBA	16q24.2	-0.530707	1.22e-19	7.74e-18
KBTBD7	13q14.11	0.530541	1.26e-19	7.94e-18
ADORA2A-AS1	22q11.23	0.530539	1.26e-19	7.94e-18
FTX	Xq13.2	0.530383	1.3e-19	8.13e-18
ARID4B	1q42.3	0.530373	1.3e-19	8.13e-18
RANBP10	16q22.1	0.530067	1.38e-19	8.58e-18
LST1	6p21.33	-0.5299	1.42e-19	8.82e-18
ANKRD26	10p12.1	0.529888	1.43e-19	8.82e-18
VAMP5	2p11.2	-0.529796	1.45e-19	8.94e-18
RPL23AP64	11q23.3	0.529744	1.46e-19	9e-18
ZNF33A	10p11.1	0.5297	1.48e-19	9.05e-18
FCGR1A	1q21.2	-0.529662	1.49e-19	9.08e-18
BDP1	5q13.2	0.52932	1.58e-19	9.65e-18
ZNF211	19q13.43	0.529265	1.6e-19	9.69e-18
NECAP2	1p36.13	-0.52926	1.6e-19	9.69e-18
TRPM2	21q22.3	-0.529212	1.62e-19	9.75e-18
DIDO1	20q13.33	0.529047	1.67e-19	1e-17
HCK	20q11.21	-0.528748	1.76e-19	1.06e-17
IFI30	19p13.11	-0.528691	1.78e-19	1.06e-17
NBPF15	1q21.1	0.528675	1.78e-19	1.06e-17
TSHZ1	18q22.3	0.528647	1.79e-19	1.07e-17
ZNF519	18p11.21	0.528502	1.84e-19	1.09e-17
RNASE1	14q11.2	-0.528057	2e-19	1.18e-17
RNASEK	17p13.1	-0.527983	2.03e-19	1.19e-17
PSMB3	17q12	-0.527738	2.12e-19	1.25e-17
C1QC	1p36.12	-0.527208	2.34e-19	1.37e-17
CD300C	17q25.1	-0.527115	2.38e-19	1.39e-17
FAM13B	5q31.2	0.526988	2.43e-19	1.42e-17
KMT2A	11q23.3	0.526903	2.47e-19	1.44e-17
ZNF529	19q13.12	0.526762	2.54e-19	1.47e-17
SPI1	11p11.2	-0.526699	2.57e-19	1.48e-17
FOLR2	11q13.4	-0.526677	2.58e-19	1.48e-17
ZNF347	19q13.42	0.526522	2.65e-19	1.52e-17
EMSY	11q13.5	0.526448	2.69e-19	1.54e-17
UBR3	2q31.1	0.526264	2.78e-19	1.59e-17
FAM157A	3q29	0.526059	2.89e-19	1.64e-17
ZNF136	19p13.2	0.525804	3.02e-19	1.72e-17
ATF2	2q31.1	0.525624	3.12e-19	1.77e-17
SPIN1	9q22.1	0.525269	3.33e-19	1.88e-17
FCGR1B	1p11.2	-0.525232	3.36e-19	1.89e-17
ATAD2B	2p24.1-p23.3	0.525094	3.44e-19	1.93e-17
C15ORF62	15q15.1	0.524965	3.52e-19	1.97e-17
UNC93B1	11q13.2	-0.524739	3.67e-19	2.05e-17
BCL9	1q21.2	0.524223	4.03e-19	2.25e-17
IFT80	3q25.33	0.524207	4.05e-19	2.25e-17
KDM3B	5q31.2	0.524193	4.06e-19	2.25e-17
ZNF43	19p12	0.524173	4.07e-19	2.25e-17
SYNGAP1	6p21.32	0.524098	4.13e-19	2.27e-17
RNASE6	14q11.2	-0.524065	4.15e-19	2.28e-17
CCDC39	3q26.33	0.523992	4.21e-19	2.3e-17
TMEM37	2q14.2	-0.523844	4.32e-19	2.36e-17
HELZ	17q24.2	0.523773	4.38e-19	2.38e-17
PHC1	12p13.31	0.523754	4.39e-19	2.39e-17
NAA16	13q14.11	0.523717	4.42e-19	2.4e-17
ZNF248	10p11.21	0.523669	4.46e-19	2.41e-17
ARL11	13q14.2	-0.523206	4.85e-19	2.61e-17
SMG1	16p12.3	0.523086	4.96e-19	2.67e-17
LMTK2	7q21.3	0.523019	5.02e-19	2.69e-17
MYDGF	19p13.3	-0.522935	5.1e-19	2.72e-17
ZCCHC8	12q24.31	0.522766	5.25e-19	2.79e-17
CTSC	11q14.2	-0.522752	5.27e-19	2.79e-17
ZXDC	3q21.3	0.52275	5.27e-19	2.79e-17
C1ORF162	1p13.2	-0.522708	5.31e-19	2.81e-17
ZNF528	19q13.41	0.522661	5.36e-19	2.83e-17
ZNF543	19q13.43	0.522617	5.4e-19	2.84e-17
HCST	19q13.12	-0.522582	5.43e-19	2.85e-17
C1ORF220	1q25.2	0.522339	5.68e-19	2.97e-17
PRDM10	11q24.3	0.52225	5.77e-19	3.01e-17
TCERG1	5q32	0.522023	6.01e-19	3.13e-17
RUNX1T1	8q21.3	0.521727	6.34e-19	3.29e-17
ZNF461	19q13.12	0.521708	6.36e-19	3.3e-17
SETD2	3p21.31	0.52147	6.64e-19	3.43e-17
CTSB	8p23.1	-0.52128	6.87e-19	3.54e-17
CSTA	3q21.1	-0.521213	6.95e-19	3.58e-17
CREBBP	16p13.3	0.521197	6.97e-19	3.58e-17
RPS15AP10	1p34.1	0.521098	7.1e-19	3.63e-17
SIGLEC9	19q13.41	-0.520847	7.43e-19	3.79e-17
ZNF354C	5q35.3	0.520797	7.49e-19	3.82e-17
CELF6	15q23	0.520706	7.62e-19	3.87e-17
ZNF527	19q13.12	0.519961	8.71e-19	4.41e-17
ZNF791	19p13.13	0.519772	9.01e-19	4.55e-17
PABPC1L	20q13.12	0.519227	9.93e-19	5e-17
USP49	6p21.1	0.519067	1.02e-18	5.12e-17
ATG2B	14q32.2	0.519056	1.02e-18	5.12e-17
ZFP28	19q13.43	0.519055	1.02e-18	5.12e-17
LRRC37A4P	17q21.31	0.518762	1.08e-18	5.38e-17
HCN3	1q22	0.518706	1.09e-18	5.43e-17
43896	5p15.2	0.518499	1.13e-18	5.62e-17
TNRC18	7p22.1	0.518336	1.16e-18	5.77e-17
BICRAL	6p21.1	0.518288	1.17e-18	5.8e-17
PLA2G15	16q22.1	-0.518237	1.19e-18	5.84e-17
ZNF142	2q35	0.51769	1.31e-18	6.42e-17
ZMYM3	Xq13.1	0.51729	1.4e-18	6.88e-17
FPR1	19q13.41	-0.517268	1.41e-18	6.89e-17
PUM2	2p24.1	0.517027	1.47e-18	7.18e-17
ATG101	12q13.13	-0.51686	1.51e-18	7.37e-17
FCGR2A	1q23.3	-0.516815	1.53e-18	7.41e-17
SLC25A40	7q21.12	0.516782	1.54e-18	7.44e-17
SERTAD4	1q32.2	0.516538	1.6e-18	7.75e-17
HERC2	15q13.1	0.516461	1.63e-18	7.84e-17
FAM71F2	7q32.1	0.516387	1.65e-18	7.92e-17
APBB3	5q31.3	0.516241	1.69e-18	8.11e-17
HM13	20q11.21	-0.515849	1.81e-18	8.67e-17
ZC3H11A	1q32.1	0.51581	1.82e-18	8.71e-17
KIAA1107	1p22.1	0.515661	1.87e-18	8.9e-17
THAP5	7q31.1	0.51566	1.87e-18	8.9e-17
NCF4	22q12.3	-0.51561	1.89e-18	8.96e-17
POM121	7q11.23	0.515038	2.09e-18	9.89e-17
N4BP2L2-IT2	13q13.1	0.514636	2.24e-18	1.06e-16
COTL1	16q24.1	-0.514509	2.29e-18	1.08e-16
PILRA	7q22.1	-0.514473	2.31e-18	1.09e-16
AK1	9q34.11	-0.514378	2.35e-18	1.1e-16
KIF3A	5q31.1	0.514227	2.41e-18	1.13e-16
TRIM45	1p13.1	0.514116	2.46e-18	1.15e-16
UBR5	8q22.3	0.514085	2.47e-18	1.15e-16
ITGB2	21q22.3	-0.513972	2.52e-18	1.17e-16
PGAP1	2q33.1	0.513853	2.58e-18	1.19e-16
RNH1	11p15.5	-0.513795	2.6e-18	1.2e-16
EP400	12q24.33	0.513607	2.69e-18	1.24e-16
LRRC37A	17q21.31	0.513593	2.7e-18	1.24e-16
RBM39	20q11.22	0.51354	2.72e-18	1.25e-16
SELPLG	12q24.11	-0.513221	2.88e-18	1.32e-16
SRRM1	1p36.11	0.513211	2.88e-18	1.32e-16
NINL	20p11.21	0.513209	2.88e-18	1.32e-16
ZNF827	4q31.21-q31.22	0.513186	2.9e-18	1.32e-16
CAMSAP2	1q32.1	0.512851	3.07e-18	1.39e-16
ZNF302	19q13.11	0.512647	3.18e-18	1.44e-16
PTAR1	9q21.12	0.512516	3.26e-18	1.47e-16
PRR13	12q13.13	-0.512498	3.27e-18	1.47e-16
HCLS1	3q13.33	-0.512448	3.3e-18	1.48e-16
HERC1	15q22.31	0.512369	3.34e-18	1.5e-16
SPIN3	Xp11.21	0.512358	3.35e-18	1.5e-16
ZNF599	19q13.11	0.512253	3.41e-18	1.52e-16
CD300A	17q25.1	-0.512217	3.43e-18	1.53e-16
OSTF1	9q21.13	-0.512199	3.44e-18	1.53e-16
CCDC144B	17p11.2	0.512163	3.46e-18	1.54e-16
EIF2S2	20q11.22	-0.512087	3.51e-18	1.55e-16
KAT6A	8p11.21	0.511928	3.61e-18	1.6e-16
ZDHHC21	9p22.3	0.511888	3.63e-18	1.6e-16
PHIP	6q14.1	0.511642	3.79e-18	1.67e-16
RAB20	13q34	-0.511583	3.83e-18	1.68e-16
ALG10B	12q12	0.511394	3.96e-18	1.74e-16
PRDX1	1p34.1	-0.511356	3.99e-18	1.74e-16
TTBK2	15q15.2	0.511212	4.09e-18	1.78e-16
MRPL17	11p15.4	-0.51119	4.1e-18	1.79e-16
LOC150776	2q21.1	0.511091	4.18e-18	1.81e-16
ICA1L	2q33.2	0.510693	4.47e-18	1.94e-16
EP300	22q13.2	0.510501	4.63e-18	2e-16
SS18L1	20q13.33	0.510462	4.66e-18	2.01e-16
GOLGA6L9	15q25.2	0.510259	4.83e-18	2.08e-16
GPR84	12q13.13	-0.510127	4.94e-18	2.12e-16
USP37	2q35	0.509836	5.19e-18	2.23e-16
PLTP	20q13.12	-0.509811	5.22e-18	2.23e-16
DGCR8	22q11.21	0.509746	5.27e-18	2.25e-16
MAPK8IP3	16p13.3	0.509585	5.42e-18	2.31e-16
FOXK1	7p22.1	0.50953	5.48e-18	2.33e-16
CASP4	11q22.3	-0.509398	5.6e-18	2.37e-16
LY86	6p25.1	-0.509393	5.61e-18	2.37e-16
ZNF81	Xp11.23	0.509383	5.62e-18	2.37e-16
KIAA1109	4q27	0.509167	5.83e-18	2.46e-16
RAPGEF6	5q31.1	0.50916	5.84e-18	2.46e-16
PSAP	10q22.1	-0.509014	5.99e-18	2.51e-16
GAS8-AS1	16q24.3	0.509008	5.99e-18	2.51e-16
FAM50A	Xq28	-0.508989	6.01e-18	2.52e-16
MYSM1	1p32.1	0.50893	6.08e-18	2.54e-16
CELF1	11p11.2	0.508911	6.1e-18	2.54e-16
RNF169	11q13.4	0.508681	6.34e-18	2.64e-16
ARPC4	3p25.3	-0.508593	6.44e-18	2.67e-16
ZNF614	19q13.41	0.5085	6.54e-18	2.71e-16
BCOR	Xp11.4	0.508458	6.59e-18	2.72e-16
TSPY26P	20q11.21	0.508453	6.6e-18	2.72e-16
ZNF606	19q13.43	0.508419	6.64e-18	2.73e-16
CASD1	7q21.3	0.508277	6.8e-18	2.79e-16
MILR1	17q23.3	-0.508215	6.87e-18	2.82e-16
TTC21B	2q24.3	0.508098	7.01e-18	2.87e-16
SF3B5	6q24.2	-0.507946	7.2e-18	2.94e-16
TAS2R31	12p13.2	0.50769	7.53e-18	3.06e-16
DSTYK	1q32.1	0.507655	7.57e-18	3.08e-16
S100A16	1q21.3	-0.50763	7.6e-18	3.08e-16
TECTA	11q23.3	0.507613	7.63e-18	3.09e-16
ZSCAN21	7q22.1	0.507445	7.85e-18	3.17e-16
DCAF17	2q31.1	0.507325	8.01e-18	3.23e-16
ADNP	20q13.13	0.507278	8.08e-18	3.25e-16
LILRA5	19q13.42	-0.507104	8.32e-18	3.34e-16
SLC35E2A	1p36.33	0.507091	8.34e-18	3.34e-16
GOLGA8A	15q14	0.507087	8.35e-18	3.34e-16
CBFA2T2	20q11.21-q11.22	0.50702	8.45e-18	3.37e-16
SIGLEC7	19q13.41	-0.506895	8.63e-18	3.44e-16
PCMTD2	20q13.33	0.506815	8.75e-18	3.48e-16
ZNF638	2p13.3-p13.2	0.50677	8.82e-18	3.5e-16
FAM66C	12p13.31	0.506598	9.08e-18	3.6e-16
CD33	19q13.41	-0.506542	9.17e-18	3.62e-16
RGS19	20q13.33	-0.506403	9.39e-18	3.7e-16
RBAK	7p22.1	0.506209	9.71e-18	3.82e-16
KMT2B	19q13.12	0.506173	9.77e-18	3.84e-16
PAN3	13q12.2	0.506054	9.97e-18	3.91e-16
TSC1	9q34.13	0.505965	1.01e-17	3.96e-16
ACTG1P4	1p21.1	0.505894	1.02e-17	4e-16
ZNF625	19p13.2	0.505537	1.09e-17	4.25e-16
TALDO1	11p15.5	-0.505489	1.1e-17	4.27e-16
FERMT3	11q13.1	-0.505312	1.13e-17	4.39e-16
SEPHS1P1	7q11.21	0.505187	1.16e-17	4.48e-16
WDR60	7q36.3	0.505109	1.17e-17	4.53e-16
PI4KAP1	22q11.21	0.505072	1.18e-17	4.55e-16
ATOX1	5q33.1	-0.50498	1.2e-17	4.62e-16
PSMB10	16q22.1	-0.504968	1.2e-17	4.62e-16
NCOA2	8q13.3	0.504911	1.21e-17	4.65e-16
ZNF462	9q31.2	0.50487	1.22e-17	4.67e-16
ZNF181	19q13.11	0.504865	1.22e-17	4.67e-16
CLK4	5q35.3	0.504829	1.23e-17	4.69e-16
VN1R1	19q13.43	0.504819	1.23e-17	4.69e-16
CYTH4	22q13.1	-0.504719	1.25e-17	4.76e-16
CCDC144A	17p11.2	0.504676	1.26e-17	4.79e-16
ALG3	3q27.1	-0.504565	1.29e-17	4.87e-16
LOC100133331	1p36.33	0.504434	1.31e-17	4.97e-16
MED13L	12q24.21	0.504391	1.32e-17	5e-16
BARD1	2q35	0.504248	1.36e-17	5.11e-16
HYDIN	16q22.2	0.50419	1.37e-17	5.15e-16
ZNF593	1p36.11	-0.504188	1.37e-17	5.15e-16
ZFP62	5q35.3	0.504151	1.38e-17	5.17e-16
SNX11	17q21.32	-0.504099	1.39e-17	5.2e-16
CPLANE1	5p13.2	0.504039	1.41e-17	5.25e-16
TXNDC12	1p32.3	-0.504002	1.41e-17	5.27e-16
GLRX	5q15	-0.503606	1.51e-17	5.63e-16
FBXO3	11p13	0.503437	1.56e-17	5.78e-16
SCART1	10q26.3	0.503309	1.59e-17	5.9e-16
MIB1	18q11.2	0.503258	1.61e-17	5.94e-16
GALM	2p22.1	-0.503161	1.63e-17	6.03e-16
SNX29P2	16p11.2	0.503043	1.67e-17	6.14e-16
PHF8	Xp11.22	0.503026	1.67e-17	6.14e-16
BRMS1	11q13.2	-0.502817	1.73e-17	6.35e-16
COMMD9	11p13	-0.502746	1.75e-17	6.41e-16
CTSZ	20q13.32	-0.502743	1.75e-17	6.41e-16
POMP	13q12.3	-0.502713	1.76e-17	6.43e-16
NBPF10	1q21.1	0.502576	1.8e-17	6.57e-16
TANC1	2q24.2	0.502505	1.82e-17	6.64e-16
KYNU	2q22.2	-0.502436	1.85e-17	6.7e-16
SP3	2q31.1	0.502171	1.93e-17	7e-16
HAVCR2	5q33.3	-0.501987	1.99e-17	7.21e-16
AP2S1	19q13.32	-0.501843	2.04e-17	7.37e-16
PHF2	9q22.31	0.501823	2.05e-17	7.38e-16
MTMR4	17q22	0.501804	2.05e-17	7.39e-16
RASA2	3q23	0.501649	2.11e-17	7.57e-16
CD63	12q13.2	-0.501592	2.13e-17	7.63e-16
PHC3	3q26.2	0.501418	2.19e-17	7.85e-16
SLC23A2	20p13	0.501358	2.21e-17	7.91e-16
CTSA	20q13.12	-0.50132	2.23e-17	7.95e-16
SON	21q22.11	0.501129	2.3e-17	8.2e-16
CDK13	7p14.1	0.501037	2.34e-17	8.31e-16
SCAF8	6q25.2	0.50082	2.42e-17	8.6e-16
GMFG	19q13.2	-0.500801	2.43e-17	8.62e-16
ARL10	5q35.2	0.50065	2.49e-17	8.81e-16
ATF7	12q13.13	0.500648	2.5e-17	8.81e-16
SRGN	10q22.1	-0.500489	2.56e-17	9.03e-16
EDRF1	10q26.2	0.500372	2.61e-17	9.19e-16
INTS4P1	7q11.21	0.500367	2.62e-17	9.19e-16
ACVR2B	3p22.2	0.50031	2.64e-17	9.26e-16
MAU2	19p13.11	0.500061	2.75e-17	9.64e-16
LY6G5B	6p21.33	0.500002	2.78e-17	9.72e-16
RBM41	Xq22.3	0.49999	2.79e-17	9.72e-16
ZNF585B	19q13.12	0.499966	2.8e-17	9.74e-16
SEC14L1P1	11p11.2	0.499829	2.86e-17	9.95e-16
CSAD	12q13.13	0.499715	2.92e-17	1.01e-15
ROCK2	2p25.1	0.499687	2.93e-17	1.02e-15
LILRB3	19q13.42	-0.49957	2.99e-17	1.03e-15
TAF1L	9p21.1	0.499531	3.01e-17	1.04e-15
BPTF	17q24.2	0.499504	3.02e-17	1.04e-15
LAIR1	19q13.42	-0.499311	3.12e-17	1.07e-15
ANKRD36BP1	1q24.2	0.499185	3.19e-17	1.1e-15
FAM106A	17p11.2	0.499083	3.25e-17	1.11e-15
FAM8A1	6p22.3	0.499062	3.26e-17	1.11e-15
ZNF175	19q13.41	0.498965	3.31e-17	1.13e-15
TRIM52	5q35.3	0.498796	3.41e-17	1.16e-15
LYL1	19p13.13	-0.498655	3.49e-17	1.19e-15
ANKRD23	2q11.2	0.498428	3.62e-17	1.23e-15
SYK	9q22.2	-0.498173	3.78e-17	1.28e-15
ARID1B	6q25.3	0.498084	3.84e-17	1.3e-15
BLVRB	19q13.2	-0.498016	3.88e-17	1.31e-15
RFX7	15q21.3	0.497961	3.92e-17	1.32e-15
CCDC120	Xp11.23	0.497753	4.05e-17	1.37e-15
PFN1P2	1p11.2	0.49765	4.12e-17	1.39e-15
AASS	7q31.32	0.497642	4.13e-17	1.39e-15
NRBP2	8q24.3	0.497624	4.14e-17	1.39e-15
C6ORF201	6p25.2	0.4976	4.16e-17	1.39e-15
NFKBIE	6p21.1	-0.497578	4.17e-17	1.39e-15
CMTM7	3p22.3	-0.497573	4.18e-17	1.39e-15
CTSL	9q21.33	-0.497518	4.21e-17	1.4e-15
ZNF24	18q12.2	0.497274	4.39e-17	1.46e-15
ZNF177	19p13.2	0.49727	4.39e-17	1.46e-15
TRIM66	11p15.4	0.497167	4.47e-17	1.48e-15
MFSD12	19p13.3	-0.497129	4.5e-17	1.49e-15
TMSB10	2p11.2	-0.49709	4.53e-17	1.5e-15
SNX13	7p21.1	0.496769	4.77e-17	1.57e-15
CSF1R	5q32	-0.496763	4.78e-17	1.57e-15
ZKSCAN7	3p21.31	0.496743	4.8e-17	1.58e-15
CRYBB1	22q12.1	-0.496693	4.83e-17	1.59e-15
FCGR1CP	1q21.1	-0.496643	4.88e-17	1.6e-15
MS4A6A	11q12.2	-0.496549	4.95e-17	1.62e-15
TPTEP2	22q13.1	0.496407	5.07e-17	1.65e-15
HK3	5q35.2	-0.496405	5.07e-17	1.65e-15
ENDOG	9q34.11	-0.496145	5.3e-17	1.72e-15
C3AR1	12p13.31	-0.496112	5.32e-17	1.73e-15
RBM48	7q21.2	0.49604	5.39e-17	1.75e-15
NAPEPLD	7q22.1	0.495733	5.67e-17	1.84e-15
TRMT13	1p21.2	0.495704	5.7e-17	1.84e-15
ZNF500	16p13.3	0.495659	5.74e-17	1.85e-15
ADAP2	17q11.2	-0.495627	5.77e-17	1.86e-15
NEU1	6p21.33	-0.495243	6.15e-17	1.98e-15
AGAP6	10q11.23	0.495159	6.23e-17	2e-15
C17ORF80	17q25.1	0.495125	6.27e-17	2.01e-15
ZBED3	5q13.3	0.49508	6.32e-17	2.02e-15
ZNF623	8q24.3	0.495038	6.36e-17	2.04e-15
ALMS1	2p13.1	0.494914	6.49e-17	2.07e-15
CNOT4	7q33	0.494823	6.59e-17	2.1e-15
43897	2q24.2	0.494677	6.75e-17	2.15e-15
EIF5AL1	10q22.3	-0.494563	6.88e-17	2.19e-15
ZNF678	1q42.13	0.494458	7e-17	2.22e-15
ZNF682	19p12	0.494452	7.01e-17	2.22e-15
RIMKLB	12p13.31	0.494431	7.03e-17	2.22e-15
DPY19L2P2	7q22.1	0.4944	7.07e-17	2.23e-15
ARPC5L	9q33.3	-0.49437	7.1e-17	2.24e-15
MAP4K3	2p22.1	0.494333	7.15e-17	2.25e-15
MED27	9q34.13	-0.49428	7.21e-17	2.27e-15
LINC00653	20p11.23	0.494274	7.22e-17	2.27e-15
KLHL23	2q31.1	0.494257	7.24e-17	2.27e-15
CSPP1	8q13.1-q13.2	0.494156	7.36e-17	2.3e-15
DMXL1	5q23.1	0.494084	7.44e-17	2.33e-15
MRC1	10p12.33	-0.494027	7.52e-17	2.34e-15
PMS2P3	7q11.23	0.49398	7.57e-17	2.36e-15
SLTM	15q22.1	0.493943	7.62e-17	2.37e-15
ZNF551	19q13.43	0.493774	7.83e-17	2.43e-15
NIPSNAP3B	9q31.1	0.493773	7.84e-17	2.43e-15
ZNF84	12q24.33	0.493692	7.94e-17	2.46e-15
ARPC3	12q24.11	-0.493626	8.03e-17	2.48e-15
AUTS2	7q11.22	0.493577	8.09e-17	2.5e-15
ZNF711	Xq21.1	0.493306	8.46e-17	2.61e-15
ALX3	1p13.3	0.493231	8.57e-17	2.64e-15
KANSL1L	2q34	0.493174	8.65e-17	2.66e-15
GNG10	9q31.3	-0.493065	8.8e-17	2.7e-15
ZNF662	3p22.1	0.493042	8.84e-17	2.71e-15
IGFLR1	19q13.12	-0.492884	9.07e-17	2.77e-15
GNGT2	17q21.32	-0.492737	9.29e-17	2.84e-15
ZNF680	7q11.21	0.492702	9.34e-17	2.85e-15
NTN3	16p13.3	0.492627	9.46e-17	2.88e-15
ADCY10P1	6p21.1	0.492538	9.6e-17	2.92e-15
PRRC2B	9q34.13	0.492403	9.81e-17	2.98e-15
MTERF1	7q21.2	0.492354	9.89e-17	3e-15
GABRR2	6q15	0.492057	1.04e-16	3.14e-15
TPR	1q31.1	0.491749	1.09e-16	3.3e-15
ALDH3B1	11q13.2	-0.491667	1.11e-16	3.34e-15
VAV1	19p13.3	-0.491646	1.11e-16	3.35e-15
ZBTB40	1p36.12	0.491575	1.12e-16	3.38e-15
MBTD1	17q21.33	0.49135	1.17e-16	3.5e-15
GPSM3	6p21.32	-0.49111	1.21e-16	3.64e-15
ZNF436-AS1	1p36.12	0.491002	1.23e-16	3.7e-15
ALOX5AP	13q12.3	-0.490821	1.27e-16	3.8e-15
ZNF609	15q22.31	0.490635	1.31e-16	3.91e-15
LILRB4	19q13.42	-0.490628	1.31e-16	3.91e-15
DDX6	11q23.3	0.490566	1.32e-16	3.94e-15
IPP	1p34.1	0.490553	1.33e-16	3.95e-15
ZC3HAV1L	7q34	0.490503	1.34e-16	3.97e-15
ABI2	2q33.2	0.490444	1.35e-16	4.01e-15
ZXDA	Xp11.21	0.490383	1.36e-16	4.04e-15
INTS3	1q21.3	0.490367	1.37e-16	4.04e-15
MGAT1	5q35.3	-0.490314	1.38e-16	4.07e-15
RPN1	3q21.3	-0.489987	1.46e-16	4.29e-15
TPST2	22q12.1	-0.4899	1.48e-16	4.34e-15
OTUD3	1p36.13	0.489844	1.49e-16	4.37e-15
PRICKLE4	6p21.1	0.48984	1.49e-16	4.37e-15
SNF8	17q21.32	-0.489698	1.53e-16	4.47e-15
BTBD7	14q32.12	0.489683	1.53e-16	4.47e-15
TTLL3	3p25.3	0.489248	1.64e-16	4.79e-15
LOC220729	3q29	0.489181	1.66e-16	4.84e-15
ZNF250	8q24.3	0.489113	1.68e-16	4.89e-15
ANXA11	10q22.3	-0.488794	1.77e-16	5.14e-15
AFF4	5q31.1	0.488763	1.78e-16	5.16e-15
ZNF608	5q23.2	0.488649	1.81e-16	5.24e-15
LANCL1	2q34	0.488646	1.81e-16	5.24e-15
ATP6V0E1	5q35.1	-0.488557	1.84e-16	5.31e-15
KIAA2013	1p36.22	-0.488392	1.88e-16	5.44e-15
ZNF225	19q13.31	0.488345	1.9e-16	5.48e-15
TNKS	8p23.1	0.488209	1.94e-16	5.59e-15
ANKAR	2q32.2	0.488058	1.99e-16	5.72e-15
CEP44	4q34.1	0.488001	2.01e-16	5.76e-15
SHPRH	6q24.3	0.487998	2.01e-16	5.76e-15
RAB3GAP2	1q41	0.487876	2.05e-16	5.86e-15
UBE2F	2q37.3	-0.487872	2.05e-16	5.86e-15
ACAD11	3q22.1	0.487745	2.09e-16	5.97e-15
SRSF10	1p36.11	0.487703	2.11e-16	6e-15
PTPN6	12p13.31	-0.487703	2.11e-16	6e-15
SLC7A7	14q11.2	-0.487418	2.21e-16	6.27e-15
TRA2A	7p15.3	0.487291	2.25e-16	6.39e-15
WAS	Xp11.23	-0.487288	2.25e-16	6.39e-15
THOC2	Xq25	0.487216	2.28e-16	6.45e-15
EIF6	20q11.22	-0.4871	2.32e-16	6.56e-15
MPDZ	9p23	0.487093	2.32e-16	6.56e-15
PHF3	6q12	0.487083	2.33e-16	6.56e-15
LOC100128288	17p13.1	0.487081	2.33e-16	6.56e-15
RIF1	2q23.3	0.486942	2.38e-16	6.7e-15
NME9	3q22.3	0.486886	2.4e-16	6.74e-15
LGMN	14q32.12	-0.486879	2.41e-16	6.74e-15
ERBIN	5q12.3	0.486862	2.41e-16	6.75e-15
ZNF234	19q13.31	0.486845	2.42e-16	6.76e-15
LILRB2	19q13.42	-0.486617	2.51e-16	7.01e-15
NPC2	14q24.3	-0.486274	2.65e-16	7.39e-15
ARPC1B	7q22.1	-0.486243	2.66e-16	7.42e-15
ZNF829	19q13.12	0.48618	2.69e-16	7.48e-15
BIRC6	2p22.3	0.486029	2.76e-16	7.66e-15
INTS6L	Xq26.3	0.485801	2.86e-16	7.93e-15
PHF12	17q11.2	0.485758	2.88e-16	7.98e-15
PLEKHO2	15q22.31	-0.485684	2.91e-16	8.06e-15
CCL3	17q12	-0.485644	2.93e-16	8.1e-15
FLG2	1q21.3	0.485613	2.95e-16	8.11e-15
ZFP14	19q13.12	0.485612	2.95e-16	8.11e-15
GALK1	17q25.1	-0.48561	2.95e-16	8.11e-15
ICAM3	19p13.2	-0.48522	3.14e-16	8.62e-15
KLHDC1	14q21.3	0.48513	3.19e-16	8.73e-15
TRIM23	5q12.3	0.485109	3.2e-16	8.75e-15
ZNF627	19p13.2	0.485002	3.25e-16	8.89e-15
LY96	8q21.11	-0.484824	3.34e-16	9.14e-15
ZNF567	19q13.12	0.48479	3.36e-16	9.17e-15
SSU72	1p36.33	-0.484695	3.41e-16	9.3e-15
GABARAP	17p13.1	-0.484644	3.44e-16	9.36e-15
SUN1	7p22.3	0.484613	3.46e-16	9.4e-15
ZNF546	19q13.2	0.484521	3.51e-16	9.52e-15
PRELID1	5q35.3	-0.484464	3.54e-16	9.6e-15
ZNF12	7p22.1	0.484448	3.55e-16	9.61e-15
VPS50	7q21.2-q21.3	0.484427	3.56e-16	9.63e-15
CORO1B	11q13.2	-0.484316	3.63e-16	9.79e-15
ZNF420	19q13.12	0.484134	3.73e-16	1.01e-14
SIL1	5q31.2	-0.484134	3.73e-16	1.01e-14
ITGAM	16p11.2	-0.483962	3.84e-16	1.03e-14
MYO1F	19p13.2	-0.483699	4e-16	1.07e-14
RBM47	4p14	-0.483684	4.01e-16	1.08e-14
C2	6p21.33	-0.483627	4.05e-16	1.08e-14
RPS6KA6	Xq21.1	0.483624	4.05e-16	1.08e-14
FUT4	2p23.3	0.483598	4.07e-16	1.09e-14
MTX3	5q14.1	0.483505	4.13e-16	1.1e-14
SMAD4	18q21.2	0.48335	4.23e-16	1.13e-14
FTH1P3	2p23.3	-0.483217	4.32e-16	1.15e-14
SRM	1p36.22	-0.483127	4.38e-16	1.16e-14
FAM217B	20q13.33	0.482825	4.6e-16	1.22e-14
SENP6	6q14.1	0.482748	4.66e-16	1.23e-14
CST3	20p11.21	-0.482721	4.68e-16	1.24e-14
RBFOX2	22q12.3	0.482643	4.73e-16	1.25e-14
MPP1	Xq28	-0.482522	4.83e-16	1.27e-14
ZNF510	9q22.33	0.48251	4.84e-16	1.27e-14
STAG2	Xq25	0.48242	4.9e-16	1.29e-14
ATXN7L1	7q22.3	0.48237	4.94e-16	1.3e-14
TASOR	3p14.3	0.48232	4.98e-16	1.31e-14
ZNF251	8q24.3	0.482243	5.04e-16	1.32e-14
MFSD4A	1q32.1	0.482212	5.07e-16	1.33e-14
CYB561D2	3p21.31	-0.482193	5.08e-16	1.33e-14
DPY19L2	12q14.2	0.482174	5.1e-16	1.33e-14
SETD1B	12q24.31	0.482094	5.16e-16	1.35e-14
CEP162	6q14.2-q14.3	0.481895	5.33e-16	1.39e-14
LINC00265	7p14.1	0.481807	5.4e-16	1.41e-14
ZNF92	7q11.21	0.481748	5.45e-16	1.42e-14
TMEM150B	19q13.42	-0.481699	5.5e-16	1.43e-14
TYMP	22q13.33	-0.481201	5.95e-16	1.54e-14
FTH1	11q12.3	-0.481175	5.97e-16	1.54e-14
ABRACL	6q24.1	-0.481168	5.98e-16	1.54e-14
HIPK3	11p13	0.481166	5.98e-16	1.54e-14
GNAI2	3p21.31	-0.481055	6.09e-16	1.57e-14
LAT2	7q11.23	-0.480947	6.19e-16	1.59e-14
AURKAIP1	1p36.33	-0.480883	6.25e-16	1.61e-14
MVP	16p11.2	-0.480829	6.31e-16	1.62e-14
MCM3AP-AS1	21q22.3	0.480826	6.31e-16	1.62e-14
PDPR	16q22.1	0.48076	6.38e-16	1.63e-14
ZNF718	4p16.3	0.480383	6.77e-16	1.73e-14
PWAR5	15q11.2	0.480365	6.79e-16	1.73e-14
CD53	1p13.3	-0.480339	6.81e-16	1.74e-14
PCMTD1	8q11.23	0.480279	6.88e-16	1.75e-14
DNAH1	3p21.1	0.480178	6.99e-16	1.78e-14
MYO9A	15q23	0.480125	7.05e-16	1.79e-14
CEP192	18p11.21	0.480103	7.07e-16	1.79e-14
CORO1A	16p11.2	-0.480103	7.07e-16	1.79e-14
CCRL2	3p21.31	-0.480052	7.13e-16	1.81e-14
BAZ1B	7q11.23	0.479808	7.41e-16	1.87e-14
CHCHD1	10q22.2	-0.47979	7.43e-16	1.88e-14
IL10	1q32.1	-0.479496	7.78e-16	1.96e-14
BEND3P3	10q22.3	0.479387	7.91e-16	1.99e-14
RIC8B	12q23.3	0.47918	8.17e-16	2.06e-14
SIN3A	15q24.2	0.479175	8.18e-16	2.06e-14
PYCARD	16p11.2	-0.479104	8.27e-16	2.08e-14
ZNF430	19p12	0.479063	8.33e-16	2.09e-14
ZNF786	7q36.1	0.479057	8.34e-16	2.09e-14
SUGT1P4-STRA6LP-CCDC180	9q22.33	0.478922	8.51e-16	2.13e-14
BRI3	7q21.3	-0.478854	8.6e-16	2.15e-14
MEF2A	15q26.3	0.478762	8.73e-16	2.18e-14
KLF8	Xp11.21	0.478736	8.77e-16	2.18e-14
STAG1	3q22.3	0.478666	8.86e-16	2.21e-14
GUK1	1q42.13	-0.478563	9.01e-16	2.24e-14
PLAUR	19q13.31	-0.478548	9.03e-16	2.24e-14
ARRB2	17p13.2	-0.478521	9.07e-16	2.25e-14
ANKIB1	7q21.2	0.4785	9.09e-16	2.25e-14
ATG7	3p25.3	-0.478497	9.1e-16	2.25e-14
ZC3H4	19q13.32	0.478432	9.19e-16	2.27e-14
THEMIS2	1p35.3	-0.478425	9.2e-16	2.27e-14
ZNF70	22q11.23	0.478161	9.59e-16	2.36e-14
USP45	6q16.2	0.478133	9.63e-16	2.37e-14
RNASE2	14q11.2	-0.478078	9.72e-16	2.39e-14
RAD52	12p13.33	0.478058	9.75e-16	2.39e-14
ANGEL2	1q32.3	0.478008	9.82e-16	2.41e-14
N4BP2	4p14	0.477899	9.99e-16	2.45e-14
PPP4C	16p11.2	-0.477775	1.02e-15	2.49e-14
MAN2B1	19p13.13	-0.477611	1.05e-15	2.55e-14
CCDC66	3p14.3	0.477539	1.06e-15	2.58e-14
RILP	17p13.3	-0.477485	1.07e-15	2.6e-14
CFL1	11q13.1	-0.477407	1.08e-15	2.63e-14
ZBTB5	9p13.2	0.477253	1.11e-15	2.69e-14
CD86	3q13.33	-0.477242	1.11e-15	2.69e-14
ZNF772	19q13.43	0.476905	1.17e-15	2.83e-14
CCNL2	1p36.33	0.476876	1.17e-15	2.84e-14
SIN3B	19p13.11	0.47672	1.2e-15	2.91e-14
ZNF571	19q13.12	0.476473	1.25e-15	3.02e-14
ZC3H6	2q14.1	0.476454	1.25e-15	3.02e-14
ADCY6	12q13.12	0.476393	1.26e-15	3.05e-14
TIMP1	Xp11.3	-0.476304	1.28e-15	3.08e-14
PRR12	19q13.33	0.476275	1.29e-15	3.1e-14
LRRC37B	17q11.2	0.476253	1.29e-15	3.1e-14
TXNDC16	14q22.1	0.476203	1.3e-15	3.12e-14
CD180	5q12.3	-0.475942	1.36e-15	3.25e-14
MALAT1	11q13.1	0.475915	1.36e-15	3.26e-14
PRR14L	22q12.2	0.475891	1.37e-15	3.26e-14
ETHE1	19q13.31	-0.475888	1.37e-15	3.26e-14
B9D2	19q13.2	-0.475827	1.38e-15	3.29e-14
AMER1	Xq11.2	0.475787	1.39e-15	3.31e-14
ZNF182	Xp11.23	0.475706	1.41e-15	3.35e-14
SECISBP2L	15q21.1	0.475661	1.42e-15	3.36e-14
RAC2	22q13.1	-0.475583	1.43e-15	3.4e-14
BTBD8	1p22.1	0.475287	1.5e-15	3.56e-14
PATJ	1p31.3	0.475198	1.52e-15	3.6e-14
BMS1P4	10q22.2	0.475002	1.57e-15	3.71e-14
PRSS36	16p11.2	-0.474894	1.59e-15	3.77e-14
ZNF75D	Xq26.3	0.474812	1.61e-15	3.81e-14
MBD5	2q23.1	0.474723	1.64e-15	3.86e-14
ATL2	2p22.2-p22.1	0.474708	1.64e-15	3.86e-14
CARD9	9q34.3	-0.474513	1.69e-15	3.98e-14
GTF2IRD2P1	7q11.23	0.474483	1.7e-15	3.99e-14
REST	4q12	0.474439	1.71e-15	4.01e-14
PIK3C2A	11p15.1	0.474185	1.78e-15	4.17e-14
CCL13	17q12	-0.473997	1.83e-15	4.29e-14
PLAU	10q22.2	-0.473963	1.84e-15	4.3e-14
MRPS12	19q13.2	-0.473893	1.86e-15	4.35e-14
IFITM3	11p15.5	-0.473764	1.9e-15	4.42e-14
CEACAM4	19q13.2	-0.473761	1.9e-15	4.42e-14
MTMR11	1q21.2	0.473512	1.97e-15	4.59e-14
STAB1	3p21.1	-0.473491	1.98e-15	4.6e-14
PRRT2	16p11.2	0.473478	1.98e-15	4.61e-14
NFAT5	16q22.1	0.473216	2.07e-15	4.79e-14
PKN2	1p22.2	0.473122	2.1e-15	4.85e-14
YIF1B	19q13.2	-0.472947	2.15e-15	4.98e-14
UBE2V1	20q13.13	-0.472861	2.18e-15	5.04e-14
NSUN5P2	7q11.23	0.47285	2.18e-15	5.04e-14
ZXDB	Xp11.21	0.472797	2.2e-15	5.08e-14
ZNF704	8q21.13	0.472665	2.25e-15	5.18e-14
SCRN3	2q31.1	0.472536	2.29e-15	5.28e-14
PIAS3	1q21.1	0.472436	2.33e-15	5.35e-14
ZNF383	19q13.12	0.472389	2.35e-15	5.38e-14
PSMA7	20q13.33	-0.472293	2.38e-15	5.46e-14
FPR2	19q13.41	-0.472227	2.4e-15	5.51e-14
DNAJC27	2p23.3	0.472219	2.41e-15	5.51e-14
CCDC144CP	17p11.2	0.472189	2.42e-15	5.53e-14
MAGI2	7q21.11	0.472073	2.46e-15	5.62e-14
SLC15A3	11q12.2	-0.472008	2.49e-15	5.67e-14
GTF2IRD2B	7q11.23	0.471917	2.52e-15	5.74e-14
PMS2CL	7p22.1	0.471887	2.53e-15	5.76e-14
SP1	12q13.13	0.471684	2.61e-15	5.94e-14
IMP4	2q21.1	-0.471258	2.79e-15	6.33e-14
FAN1	15q13.3	0.471237	2.8e-15	6.34e-14
GPRASP1	Xq22.1	0.471218	2.81e-15	6.35e-14
MPDU1	17p13.1	-0.471209	2.81e-15	6.36e-14
ARHGAP33	19q13.12	0.471146	2.84e-15	6.41e-14
ZNF789	7q22.1	0.470833	2.98e-15	6.72e-14
RAB32	6q24.3	-0.470671	3.05e-15	6.88e-14
ZNF566	19q13.12	0.470609	3.08e-15	6.94e-14
ZBTB39	12q13.3	0.470507	3.13e-15	7.04e-14
NFRKB	11q24.3	0.470485	3.14e-15	7.05e-14
GADD45GIP1	19p13.13	-0.470409	3.17e-15	7.13e-14
NPIPA1	16p13.11	0.470381	3.19e-15	7.15e-14
HLA-DMA	6p21.32	-0.470353	3.2e-15	7.17e-14
CISD3	17q12	-0.470288	3.23e-15	7.23e-14
CD4	12p13.31	-0.470199	3.28e-15	7.32e-14
AEBP2	12p12.3	0.470148	3.3e-15	7.37e-14
ZNF264	19q13.43	0.470103	3.33e-15	7.42e-14
LILRA6	19q13.42	-0.469941	3.41e-15	7.59e-14
TMED9	5q35.3	-0.469786	3.49e-15	7.77e-14
TMEM179B	11q12.3	-0.469532	3.63e-15	8.06e-14
ZNF132	19q13.43	0.469358	3.73e-15	8.27e-14
SLC25A36	3q23	0.469323	3.75e-15	8.31e-14
SALL2	14q11.2	0.46924	3.79e-15	8.4e-14
DNHD1	11p15.4	0.46904	3.91e-15	8.65e-14
LOC730101	6p12.2	0.469031	3.92e-15	8.65e-14
CARD16	11q22.3	-0.46894	3.97e-15	8.76e-14
APRT	16q24.3	-0.468933	3.97e-15	8.76e-14
HLA-B	6p21.33	-0.468829	4.04e-15	8.89e-14
ZNF112	19q13.31	0.468799	4.06e-15	8.92e-14
EXOC6B	2p13.2	0.468754	4.08e-15	8.98e-14
THAP9	4q21.22	0.468656	4.14e-15	9.1e-14
UVSSA	4p16.3	0.468652	4.15e-15	9.1e-14
UNKL	16p13.3	0.468603	4.18e-15	9.15e-14
CLASP1	2q14.2-q14.3	0.468572	4.2e-15	9.19e-14
SASH3	Xq26.1	-0.468474	4.26e-15	9.31e-14
ZKSCAN5	7q22.1	0.468374	4.33e-15	9.45e-14
NNMT	11q23.2	-0.468288	4.38e-15	9.56e-14
NCF2	1q25.3	-0.468187	4.45e-15	9.7e-14
MAN1B1	9q34.3	-0.468059	4.54e-15	9.87e-14
MRPS15	1p34.3	-0.468046	4.55e-15	9.88e-14
TOGARAM1	14q21.2	0.46785	4.68e-15	1.02e-13
MTMR3	22q12.2	0.467709	4.78e-15	1.04e-13
BRD8	5q31.2	0.467665	4.81e-15	1.04e-13
ZNF717	3p12.3	0.467636	4.84e-15	1.05e-13
MRE11	11q21	0.467618	4.85e-15	1.05e-13
ZNF280C	Xq26.1	0.467363	5.04e-15	1.09e-13
ZNF573	19q13.12	0.467171	5.19e-15	1.12e-13
ZNF17	19q13.43	0.46688	5.42e-15	1.17e-13
CENPC	4q13.2	0.466754	5.52e-15	1.19e-13
MT2A	16q13	-0.466706	5.56e-15	1.2e-13
ZNF714	19p12	0.466626	5.63e-15	1.21e-13
GMCL1	2p13.3	0.466579	5.67e-15	1.22e-13
BRD1	22q13.33	0.466491	5.75e-15	1.23e-13
ZDHHC17	12q21.2	0.466469	5.77e-15	1.24e-13
PSMD13	11p15.5	-0.466332	5.89e-15	1.26e-13
NBPF7	1p12	0.466189	6.01e-15	1.29e-13
MFSD5	12q13.13	-0.466125	6.07e-15	1.3e-13
SERPINB6	6p25.2	-0.466081	6.11e-15	1.3e-13
ZNF507	19q13.11	0.466074	6.12e-15	1.3e-13
ARPC2	2q35	-0.466034	6.16e-15	1.31e-13
DPM2	9q34.11	-0.465943	6.24e-15	1.33e-13
PDE6G	17q25.3	-0.465762	6.41e-15	1.36e-13
RBBP5	1q32.1	0.465585	6.59e-15	1.4e-13
MATR3	5q31.2	0.465576	6.59e-15	1.4e-13
ANKRD12	18p11.22	0.465522	6.65e-15	1.41e-13
RBM27	5q32	0.465407	6.76e-15	1.43e-13
ZNF641	12q13.11	0.465198	6.98e-15	1.47e-13
LGALS9	17q11.2	-0.465184	6.99e-15	1.48e-13
SMAD9	13q13.3	0.465181	7e-15	1.48e-13
SIGLEC14	19q13.41	-0.465055	7.13e-15	1.5e-13
TNIP2	4p16.3	-0.464946	7.25e-15	1.53e-13
ZNF667	19q13.43	0.464932	7.26e-15	1.53e-13
ZNF561	19p13.2	0.464782	7.43e-15	1.56e-13
TCF20	22q13.2|22q13.3	0.464781	7.43e-15	1.56e-13
TMEM53	1p34.1	-0.464754	7.46e-15	1.56e-13
RGPD3	2q12.2	0.4647	7.52e-15	1.57e-13
PPP1R3E	14q11.2	0.464692	7.53e-15	1.57e-13
BCL3	19q13.32	-0.464664	7.56e-15	1.58e-13
ZNF665	19q13.42	0.46466	7.57e-15	1.58e-13
NEU3	11q13.4	0.464657	7.57e-15	1.58e-13
ZNF583	19q13.43	0.464455	7.8e-15	1.62e-13
ASGR2	17p13.1	-0.464437	7.82e-15	1.63e-13
CATSPER1	11q13.1	-0.464428	7.83e-15	1.63e-13
CYBB	Xp21.1-p11.4	-0.464377	7.89e-15	1.64e-13
TCF12	15q21.3	0.464313	7.97e-15	1.65e-13
PLIN3	19p13.3	-0.464157	8.16e-15	1.69e-13
ZNF674	Xp11.3	0.464099	8.23e-15	1.7e-13
ORC2	2q33.1	0.464054	8.28e-15	1.71e-13
KLHL42	12p11.22	0.463987	8.37e-15	1.73e-13
TNFRSF1B	1p36.22	-0.463938	8.43e-15	1.74e-13
MAGEE1	Xq13.3	0.463819	8.58e-15	1.77e-13
OGA	10q24.32	0.463618	8.84e-15	1.82e-13
S100A11	1q21.3	-0.463515	8.98e-15	1.85e-13
MPG	16p13.3	-0.46344	9.08e-15	1.87e-13
CATSPERE	1q44	0.463337	9.22e-15	1.89e-13
KIAA2026	9p24.1	0.463328	9.23e-15	1.89e-13
OSM	22q12.2	-0.463164	9.46e-15	1.94e-13
AHCTF1	1q44	0.463148	9.48e-15	1.94e-13
EIF4A1	17p13.1	-0.463048	9.62e-15	1.97e-13
HCFC2	12q23.3	0.462859	9.9e-15	2.02e-13
PGLS	19p13.11	-0.462843	9.92e-15	2.02e-13
CTSS	1q21.3	-0.46278	1e-14	2.04e-13
IL10RB	21q22.11	-0.462736	1.01e-14	2.05e-13
SLC35E2B	1p36.33	0.462733	1.01e-14	2.05e-13
STX4	16p11.2	-0.462522	1.04e-14	2.11e-13
C2ORF66	2q33.1	0.462494	1.04e-14	2.12e-13
IL2RA	10p15.1	-0.462492	1.05e-14	2.12e-13
ANP32A-IT1	15q23	0.462331	1.07e-14	2.17e-13
ARID1A	1p36.11	0.462224	1.09e-14	2.2e-13
ARHGEF17	11q13.4	0.462199	1.09e-14	2.21e-13
ESCO1	18q11.2	0.462167	1.1e-14	2.22e-13
ANKRD20A9P	13q11	0.462078	1.11e-14	2.24e-13
ZNF570	19q13.12	0.461975	1.13e-14	2.28e-13
C19ORF24	19p13.3	-0.461884	1.14e-14	2.3e-13
S100A8	1q21.3	-0.461629	1.19e-14	2.39e-13
CFAP126	1q23.3	0.461585	1.2e-14	2.4e-13
FLG	1q21.3	0.461444	1.22e-14	2.45e-13
FBF1	17q25.1	0.461356	1.24e-14	2.48e-13
ASXL1	20q11.21	0.461269	1.25e-14	2.51e-13
PLEKHA1	10q26.13	0.461251	1.26e-14	2.52e-13
GTF2IRD2	7q11.23	0.461213	1.26e-14	2.53e-13
SLCO2B1	11q13.4	-0.461065	1.29e-14	2.58e-13
TOPORS	9p21.1	0.460984	1.31e-14	2.61e-13
ARL17A	17q21.31	0.460876	1.33e-14	2.65e-13
ZNF14	19p13.11	0.460854	1.33e-14	2.65e-13
CREB1	2q33.3	0.460819	1.34e-14	2.67e-13
CAMSAP1	9q34.3	0.460643	1.37e-14	2.73e-13
ZSCAN32	16p13.3	0.460634	1.38e-14	2.73e-13
ZNF141	4p16.3	0.460628	1.38e-14	2.73e-13
MLLT6	17q12	0.460606	1.38e-14	2.74e-13
METRNL	17q25.3	-0.460584	1.39e-14	2.75e-13
SMAD5	5q31.1	0.46046	1.41e-14	2.79e-13
RASGRP4	19q13.2	-0.460351	1.44e-14	2.84e-13
CLK1	2q33.1	0.460301	1.45e-14	2.85e-13
KLHL28	14q21.2	0.460205	1.47e-14	2.89e-13
MYO15B	17q25.1	0.460194	1.47e-14	2.89e-13
CCNT1	12q13.11-q13.12	0.460141	1.48e-14	2.91e-13
L3MBTL1	20q13.12	0.459831	1.55e-14	3.05e-13
ZNF382	19q13.12	0.459775	1.56e-14	3.07e-13
RBMXL1	1p22.2	0.459643	1.59e-14	3.13e-13
AP1B1	22q12.2	-0.459619	1.6e-14	3.13e-13
DAD1	14q11.2	-0.459283	1.68e-14	3.29e-13
USP12	13q12.13	0.459262	1.68e-14	3.3e-13
TSTD2	9q22.33	0.459148	1.71e-14	3.35e-13
MED23	6q23.2	0.459124	1.72e-14	3.36e-13
ZNF562	19p13.2	0.459073	1.73e-14	3.38e-13
CHML	1q43	0.459045	1.74e-14	3.39e-13
ZDHHC24	11q13.2	-0.458903	1.78e-14	3.46e-13
MTFP1	22q12.2	-0.458815	1.8e-14	3.5e-13
OPHN1	Xq12	0.458753	1.82e-14	3.53e-13
C14ORF119	14q11.2	-0.458561	1.87e-14	3.63e-13
CAPZB	1p36.13	-0.458349	1.93e-14	3.74e-13
SLC31A2	9q32	-0.45833	1.93e-14	3.74e-13
LAMTOR2	1q22	-0.45831	1.94e-14	3.75e-13
GLMP	1q22	-0.458289	1.94e-14	3.76e-13
CDC42BPA	1q42.13	0.45826	1.95e-14	3.77e-13
SEC61B	9q22.33	-0.458258	1.95e-14	3.77e-13
AGO4	1p34.3	0.458165	1.98e-14	3.82e-13
TXN	9q31.3	-0.458131	1.99e-14	3.83e-13
ZNF709	19p13.2	0.458126	1.99e-14	3.83e-13
PNP	14q11.2	-0.458031	2.02e-14	3.88e-13
DICER1	14q32.13	0.457947	2.04e-14	3.93e-13
TMEM208	16q22.1	-0.457827	2.08e-14	3.99e-13
REV3L	6q21	0.457809	2.08e-14	4e-13
ZNF286B	17p11.2	0.457805	2.09e-14	4e-13
CD209	19p13.2	-0.457795	2.09e-14	4e-13
RUFY2	10q21.3	0.457787	2.09e-14	4e-13
RNF149	2q11.2	-0.457752	2.1e-14	4.02e-13
PRMT9	4q31.23	0.457745	2.1e-14	4.02e-13
SYNE2	14q23.2	0.457655	2.13e-14	4.07e-13
TMEM250	9q34.3	-0.457648	2.13e-14	4.07e-13
ZNF875	19q13.12	0.457575	2.16e-14	4.11e-13
ZNF749	19q13.43	0.457495	2.18e-14	4.15e-13
KIAA1328	18q12.2	0.457476	2.19e-14	4.16e-13
LINC00598	13q14.11	0.457443	2.2e-14	4.18e-13
S100A4	1q21.3	-0.457386	2.22e-14	4.21e-13
CCR1	3p21.31	-0.457322	2.24e-14	4.24e-13
CYB5RL	1p32.3	0.457223	2.27e-14	4.3e-13
KCNQ1	11p15.5-p15.4	-0.457069	2.32e-14	4.39e-13
BCLAF3	Xp22.12	0.456975	2.36e-14	4.45e-13
EMC8	16q24.1	-0.456861	2.39e-14	4.52e-13
PROSER3	19q13.12	0.456859	2.4e-14	4.52e-13
ICAM1	19p13.2	-0.456753	2.43e-14	4.58e-13
SULT1C4	2q12.3	0.456695	2.45e-14	4.62e-13
MYEF2	15q21.1	0.45667	2.46e-14	4.63e-13
OSCAR	19q13.42	-0.45659	2.49e-14	4.68e-13
C5ORF24	5q31.1	0.456407	2.56e-14	4.8e-13
ZFHX3	16q22.2-q22.3	0.45639	2.56e-14	4.81e-13
UBE2L6	11q12.1	-0.456309	2.6e-14	4.86e-13
PDXDC2P-NPIPB14P	16q22.1	0.456197	2.64e-14	4.94e-13
JMY	5q14.1	0.456192	2.64e-14	4.94e-13
SERPINA1	14q32.13	-0.456115	2.67e-14	4.99e-13
WHAMMP2	15q13.1	0.455978	2.72e-14	5.08e-13
ZNF426	19p13.2	0.455865	2.77e-14	5.16e-13
CBLL1	7q22.3	0.455757	2.81e-14	5.24e-13
TCAF1	7q35	0.455737	2.82e-14	5.25e-13
LCOR	10q24.1	0.455728	2.82e-14	5.25e-13
SNORD116-20	15q11.2	0.455536	2.9e-14	5.4e-13
CCL8	17q12	-0.455529	2.91e-14	5.4e-13
BTN2A3P	6p22.2	0.455473	2.93e-14	5.43e-13
LTB4R2	14q12	0.455471	2.93e-14	5.43e-13
FAM193A	4p16.3	0.455453	2.94e-14	5.44e-13
NLRC4	2p22.3	-0.455441	2.94e-14	5.45e-13
SLC66A1	1p36.13	-0.455363	2.98e-14	5.5e-13
RHOC	1p13.2	-0.455289	3.01e-14	5.56e-13
PHACTR1	6p24.1	0.455183	3.06e-14	5.64e-13
KMO	1q43	-0.455174	3.06e-14	5.64e-13
FAM122C	Xq26.3	0.455133	3.08e-14	5.67e-13
ZNF189	9q31.1	0.455105	3.09e-14	5.68e-13
TMED4	7p13	0.455101	3.09e-14	5.68e-13
ZMYM2	13q12.11	0.455047	3.12e-14	5.72e-13
GATAD1	7q21.2	0.455042	3.12e-14	5.72e-13
TMSB4XP8	4q22.1	-0.455028	3.13e-14	5.73e-13
RBM20	10q25.2	0.45491	3.18e-14	5.82e-13
ZNF223	19q13.31	0.454816	3.22e-14	5.9e-13
ANKRD6	6q15	0.454733	3.26e-14	5.96e-13
ELF2	4q31.1	0.454686	3.29e-14	6e-13
ZNF644	1p22.2	0.454683	3.29e-14	6e-13
DOK3	5q35.3	-0.454658	3.3e-14	6.01e-13
DOK1	2p13.1	-0.454627	3.31e-14	6.03e-13
MRPS34	16p13.3	-0.454575	3.34e-14	6.07e-13
STRC	15q15.3	0.454545	3.35e-14	6.09e-13
DBI	2q14.2	-0.454506	3.37e-14	6.12e-13
RENBP	Xq28	-0.454461	3.39e-14	6.16e-13
ADGRE1	19p13.3-p13.2	-0.454333	3.46e-14	6.26e-13
GPRASP2	Xq22.1	0.454332	3.46e-14	6.26e-13
PAXIP1-AS2	7q36.2	0.454292	3.48e-14	6.29e-13
ZNF568	19q13.12	0.454111	3.57e-14	6.45e-13
PSENEN	19q13.12	-0.454055	3.6e-14	6.5e-13
PSMB6	17p13.2	-0.454039	3.61e-14	6.51e-13
NAB1	2q32.2	0.454014	3.62e-14	6.53e-13
ZSCAN29	15q15.3	0.453987	3.63e-14	6.55e-13
SNORD116-4	15q11.2	0.453913	3.67e-14	6.61e-13
TRPC1	3q23	0.45387	3.7e-14	6.65e-13
TAGLN2	1q23.2	-0.453826	3.72e-14	6.68e-13
FSD1L	9q31.2	0.453817	3.73e-14	6.69e-13
PTBP2	1p21.3	0.453775	3.75e-14	6.72e-13
MAP3K13	3q27.2	0.453749	3.76e-14	6.74e-13
FBXO11	2p16.3	0.453742	3.77e-14	6.74e-13
COPE	19p13.11	-0.453695	3.79e-14	6.78e-13
TRAPPC5	19p13.2	-0.453401	3.96e-14	7.07e-13
SEC31B	10q24.31	0.453393	3.96e-14	7.07e-13
PARK7	1p36.23	-0.453314	4.01e-14	7.15e-13
SRCAP	16p11.2	0.453277	4.03e-14	7.17e-13
EMP3	19q13.33	-0.453273	4.03e-14	7.17e-13
P2RY6	11q13.4	-0.453264	4.03e-14	7.18e-13
ICE2	15q22.2	0.453242	4.05e-14	7.19e-13
FUOM	10q26.3	-0.453097	4.13e-14	7.34e-13
CLK2P1	7p15.3	0.453002	4.19e-14	7.43e-13
CUL5	11q22.3	0.452925	4.24e-14	7.51e-13
ARHGEF9	Xq11.1	0.452844	4.29e-14	7.59e-13
BOLA2	16p11.2	-0.452835	4.29e-14	7.6e-13
CEP350	1q25.2	0.452794	4.32e-14	7.63e-13
LILRB1	19q13.42	-0.452741	4.35e-14	7.69e-13
MSH5	6p21.33	0.452646	4.41e-14	7.78e-13
MIEN1	17q12	-0.452407	4.56e-14	8.05e-13
RSBN1	1p13.2	0.452329	4.62e-14	8.13e-13
FLVCR1	1q32.3	0.452274	4.65e-14	8.19e-13
USF3	3q13.2	0.45216	4.73e-14	8.32e-13
ANKRD50	4q28.1	0.452052	4.8e-14	8.44e-13
PSMA6	14q13.2	-0.452022	4.82e-14	8.47e-13
EFHD2	1p36.21	-0.451886	4.92e-14	8.63e-13
POM121C	7q11.23	0.45181	4.97e-14	8.72e-13
BOD1L1	4p15.33	0.451761	5.01e-14	8.77e-13
FGD3	9q22.31	-0.451758	5.01e-14	8.77e-13
SHKBP1	19q13.2	-0.451662	5.08e-14	8.88e-13
CHMP4B	20q11.22	-0.451407	5.27e-14	9.2e-13
CSF3R	1p34.3	-0.451376	5.29e-14	9.24e-13
RGP1	9p13.3	0.45123	5.4e-14	9.42e-13
PFN1	17p13.2	-0.451194	5.43e-14	9.46e-13
ADRM1	20q13.33	-0.451095	5.51e-14	9.59e-13
LOC388955	2p15	-0.451086	5.52e-14	9.59e-13
IFITM2	11p15.5	-0.451082	5.52e-14	9.59e-13
NHSL2	Xq13.1	0.451024	5.57e-14	9.66e-13
LINC00235	16p13.3	0.450976	5.6e-14	9.72e-13
ZFP3	17p13.2	0.45068	5.85e-14	1.01e-12
TLR2	4q31.3	-0.450677	5.85e-14	1.01e-12
LYPLA2	1p36.11	-0.450438	6.05e-14	1.05e-12
CD37	19q13.33	-0.450376	6.11e-14	1.06e-12
KLHDC10	7q32.2	0.45036	6.12e-14	1.06e-12
PIK3CD-AS1	1p36.22	-0.450307	6.17e-14	1.06e-12
RAI1	17p11.2	0.450301	6.17e-14	1.06e-12
ZKSCAN3	6p22.1	0.450247	6.22e-14	1.07e-12
GEMIN5	5q33.2	0.450189	6.27e-14	1.08e-12
TAF10	11p15.4	-0.450133	6.32e-14	1.09e-12
CEP120	5q23.2	0.450041	6.41e-14	1.1e-12
JRKL	11q21	0.450036	6.41e-14	1.1e-12
CHD9	16q12.2	0.450029	6.42e-14	1.1e-12
MORC3	21q22.12	0.449951	6.49e-14	1.11e-12
IL18	11q23.1	-0.449872	6.56e-14	1.12e-12
ATP9A	20q13.2	0.449824	6.61e-14	1.13e-12
LRP6	12p13.2	0.449776	6.65e-14	1.14e-12
MRPL37	1p32.3	-0.44977	6.66e-14	1.14e-12
SMARCAD1	4q22.3	0.449666	6.76e-14	1.15e-12
FAM227B	15q21.2	0.44965	6.77e-14	1.16e-12
NBEAL1	2q33.2	0.449553	6.87e-14	1.17e-12
MIER3	5q11.2	0.449547	6.87e-14	1.17e-12
LRRC37A6P	10p12.1	0.449512	6.91e-14	1.17e-12
TXLNG	Xp22.2	0.449506	6.91e-14	1.17e-12
ATP5F1EP2	13q12.2	-0.449346	7.07e-14	1.2e-12
ICE1	5p15.32	0.449345	7.07e-14	1.2e-12
ZNF273	7q11.21	0.449172	7.25e-14	1.23e-12
POLR2L	11p15.5	-0.449164	7.26e-14	1.23e-12
GTF3C3	2q33.1	0.448975	7.46e-14	1.26e-12
SLC49A3	4p16.3	-0.448961	7.47e-14	1.26e-12
CD163L1	12p13.31	-0.4486	7.86e-14	1.33e-12
HEXA	15q23	-0.44859	7.87e-14	1.33e-12
KIAA0355	19q13.11	0.448568	7.9e-14	1.33e-12
HLA-DRB6	6p21.32	-0.448512	7.96e-14	1.34e-12
HPS4	22q12.1	0.448474	8.01e-14	1.35e-12
CTNND1	11q12.1	0.44837	8.13e-14	1.37e-12
WDR90	16p13.3	0.448263	8.25e-14	1.39e-12
ZDHHC23	3q13.31	0.448069	8.48e-14	1.42e-12
BMPR2	2q33.1-q33.2	0.448038	8.52e-14	1.43e-12
ZNF318	6p21.1	0.448026	8.53e-14	1.43e-12
MSL2	3q22.3	0.447998	8.56e-14	1.43e-12
IFI27L2	14q32.12	-0.447974	8.59e-14	1.44e-12
ZBTB41	1q31.3	0.447915	8.67e-14	1.45e-12
ATP6V0C	16p13.3	-0.447873	8.72e-14	1.46e-12
RAD54L2	3p21.2	0.447786	8.83e-14	1.47e-12
ST14	11q24.3	-0.447775	8.84e-14	1.48e-12
SETDB1	1q21.3	0.447698	8.94e-14	1.49e-12
RASSF4	10q11.21	-0.447507	9.18e-14	1.53e-12
ZFYVE16	5q14.1	0.447396	9.33e-14	1.55e-12
ZNF37A	10p11.1	0.447386	9.34e-14	1.55e-12
ABI3	17q21.32	-0.447352	9.38e-14	1.56e-12
PI4K2A	10q24.2	-0.447341	9.4e-14	1.56e-12
NEMF	14q21.3	0.447287	9.47e-14	1.57e-12
AKR1A1	1p34.1	-0.447199	9.59e-14	1.59e-12
ZNF286A	17p12	0.447161	9.64e-14	1.6e-12
BID	22q11.21	-0.447087	9.74e-14	1.61e-12
LOC606724	16p11.2	-0.44708	9.75e-14	1.61e-12
CLEC4E	12p13.31	-0.446757	1.02e-13	1.69e-12
EXOSC7	3p21.31	-0.446706	1.03e-13	1.7e-12
SLC37A2	11q24.2	-0.446665	1.03e-13	1.71e-12
SEMA6D	15q21.1	0.446566	1.05e-13	1.73e-12
MRPL12	17q25.3	-0.446548	1.05e-13	1.73e-12
ATXN2	12q24.12	0.446463	1.06e-13	1.75e-12
GAB1	4q31.21	0.446412	1.07e-13	1.76e-12
ZNF491	19p13.2	0.446375	1.08e-13	1.77e-12
CCP110	16p12.3	0.446316	1.09e-13	1.78e-12
MARCO	2q14.2	-0.446272	1.09e-13	1.79e-12
TYW5	2q33.1	0.446172	1.11e-13	1.82e-12
ZNF699	19p13.2	0.446108	1.12e-13	1.83e-12
GPLD1	6p22.3	0.446087	1.12e-13	1.84e-12
ZC3H13	13q14.13	0.446078	1.12e-13	1.84e-12
KIDINS220	2p25.1	0.44594	1.15e-13	1.87e-12
DNM1P35	15q24.2	0.44587	1.16e-13	1.89e-12
EXOSC4	8q24.3	-0.445839	1.16e-13	1.89e-12
RBM26	13q31.1	0.445704	1.18e-13	1.93e-12
CCDC7	10p11.22	0.445694	1.19e-13	1.93e-12
NECTIN2	19q13.32	-0.445681	1.19e-13	1.93e-12
FMNL1	17q21.31	-0.445595	1.2e-13	1.95e-12
YIF1A	11q13.2	-0.445592	1.2e-13	1.95e-12
NSD1	5q35.3	0.445141	1.28e-13	2.08e-12
PRDX5	11q13.1	-0.445133	1.28e-13	2.08e-12
GOLGA8IP	15q11.2	0.445065	1.3e-13	2.1e-12
SDF2L1	22q11.21	-0.444971	1.31e-13	2.12e-12
MCOLN1	19p13.2	-0.444926	1.32e-13	2.14e-12
RPRD1A	18q12.2	0.444924	1.32e-13	2.14e-12
PDS5B	13q13.1	0.444892	1.33e-13	2.14e-12
RNF38	9p13.2	0.444759	1.35e-13	2.18e-12
UBTD1	10q24.1-q24.2	-0.444669	1.37e-13	2.21e-12
PSTPIP1	15q24.3	-0.444619	1.38e-13	2.22e-12
SEPTIN10	2q13	0.444613	1.38e-13	2.22e-12
POLD4	11q13.2	-0.444552	1.39e-13	2.24e-12
CNOT6	5q35.3	0.44447	1.41e-13	2.26e-12
SLA	8q24.22	-0.444406	1.42e-13	2.28e-12
ALG13	Xq23	0.444361	1.43e-13	2.29e-12
C17ORF49	17p13.1	-0.444357	1.43e-13	2.29e-12
ZNF626	19p12	0.444296	1.44e-13	2.31e-12
CEBPE	14q11.2	-0.444289	1.44e-13	2.31e-12
ZNF384	12p13.31	0.444218	1.46e-13	2.33e-12
CCL4	17q12	-0.444212	1.46e-13	2.33e-12
FAM13A-AS1	4q22.1	0.444165	1.47e-13	2.35e-12
VASN	16p13.3	-0.444149	1.47e-13	2.35e-12
OTUD7B	1q21.2	0.444111	1.48e-13	2.36e-12
SERF2	15q15.3	-0.444086	1.49e-13	2.37e-12
RBM43	2q23.3	0.44402	1.5e-13	2.39e-12
CNTLN	9p22.2	0.443926	1.52e-13	2.42e-12
ACP2	11p11.2|11p12-p11	-0.443675	1.57e-13	2.5e-12
FCGR3A	1q23.3	-0.443483	1.62e-13	2.57e-12
STARD3	17q12	-0.443415	1.63e-13	2.59e-12
MRPL20	1p36.33	-0.443393	1.64e-13	2.6e-12
SCO2	22q13.33	-0.443243	1.67e-13	2.65e-12
ATG14	14q22.3	0.443225	1.68e-13	2.65e-12
MTR	1q43	0.443155	1.69e-13	2.68e-12
CSF2RA	Xp22.33 and Yp11.2	-0.442923	1.75e-13	2.76e-12
ARHGEF12	11q23.3	0.442863	1.76e-13	2.78e-12
KAT6B	10q22.2	0.442853	1.76e-13	2.79e-12
PMS1	2q32.2	0.442831	1.77e-13	2.79e-12
ZNF607	19q13.12	0.442787	1.78e-13	2.81e-12
PSMB8	6p21.32	-0.442785	1.78e-13	2.81e-12
ZNF596	8p23.3	0.442745	1.79e-13	2.82e-12
FBP1	9q22.32	-0.442629	1.82e-13	2.86e-12
ZNF577	19q13.41	0.442519	1.85e-13	2.9e-12
ZNF664	12q24.31	0.442496	1.85e-13	2.91e-12
IL27	16p12.1-p11.2	-0.442335	1.9e-13	2.98e-12
CEP68	2p14	0.44229	1.91e-13	2.99e-12
FAM66A	8p23.1	0.442224	1.93e-13	3.02e-12
TBC1D3	17q12	0.442198	1.93e-13	3.03e-12
LRRC66	4q12	0.442151	1.95e-13	3.04e-12
TTC37	5q15	0.442107	1.96e-13	3.06e-12
CEP83	12q22	0.442069	1.97e-13	3.07e-12
LRIG2	1p13.2	0.441992	1.99e-13	3.1e-12
ZBTB8A	1p35.1	0.441965	2e-13	3.11e-12
UXT	Xp11.23	-0.441908	2.01e-13	3.14e-12
LILRA2	19q13.42	-0.441805	2.04e-13	3.18e-12
SLC1A5	19q13.32	-0.441798	2.04e-13	3.18e-12
CNPY3	6p21.1	-0.44179	2.05e-13	3.18e-12
RAB2B	14q11.2	0.441784	2.05e-13	3.18e-12
NBPF14	1q21.2	0.441697	2.07e-13	3.22e-12
SPIN4	Xq11.1	0.441682	2.08e-13	3.22e-12
SMCHD1	18p11.32	0.441637	2.09e-13	3.24e-12
ACIN1	14q11.2	0.441572	2.11e-13	3.26e-12
FXYD5	19q13.12	-0.441563	2.11e-13	3.27e-12
PPA1	10q22.1	-0.44144	2.15e-13	3.32e-12
PSMB2	1p34.3	-0.441427	2.15e-13	3.32e-12
C19ORF71	19p13.3	0.441409	2.16e-13	3.33e-12
GSE1	16q24.1	0.441321	2.18e-13	3.37e-12
CHD1	5q15-q21.1	0.441223	2.21e-13	3.41e-12
STX17	9q31.1	0.441137	2.24e-13	3.45e-12
HLA-DMB	6p21.32	-0.441068	2.26e-13	3.48e-12
ZNF443	19p13.2	0.44104	2.27e-13	3.49e-12
ZNF687	1q21.3	0.441032	2.27e-13	3.49e-12
ERP29	12q24.13	-0.440934	2.3e-13	3.54e-12
NAGPA	16p13.3	-0.440918	2.31e-13	3.54e-12
HLA-A	6p22.1	-0.4409	2.31e-13	3.55e-12
RILPL2	12q24.31	-0.440857	2.33e-13	3.57e-12
PLCL1	2q33.1	0.440839	2.33e-13	3.57e-12
BRSK1	19q13.42	0.440809	2.34e-13	3.59e-12
ZNF696	8q24.3	0.440611	2.41e-13	3.68e-12
MTX1	1q22	-0.440506	2.44e-13	3.73e-12
EMC6	17p13.2	-0.4404	2.48e-13	3.79e-12
ZNF512	2p23.3	0.440317	2.51e-13	3.83e-12
DRAM1	12q23.2	-0.440253	2.53e-13	3.86e-12
ING3	7q31.31	0.440133	2.57e-13	3.92e-12
PUM1	1p35.2	0.440129	2.58e-13	3.92e-12
PPM1N	19q13.32	-0.44011	2.58e-13	3.92e-12
PPIF	10q22.3	-0.44011	2.58e-13	3.92e-12
SOS1	2p22.1	0.440033	2.61e-13	3.96e-12
ZNF512B	20q13.33	0.439928	2.65e-13	4.02e-12
BMPR1A	10q23.2	0.439704	2.73e-13	4.14e-12
RELCH	18q21.33	0.439687	2.74e-13	4.15e-12
ZNF721	4p16.3	0.439499	2.81e-13	4.25e-12
RNF130	5q35.3	-0.43947	2.82e-13	4.26e-12
GPR65	14q31.3	-0.439443	2.83e-13	4.28e-12
FAM168A	11q13.4	0.439357	2.86e-13	4.33e-12
C2CD3	11q13.4	0.43934	2.87e-13	4.33e-12
UBE3A	15q11.2	0.439309	2.88e-13	4.35e-12
TCEANC	Xp22.2	0.439242	2.91e-13	4.38e-12
EIF4EBP1	8p11.23	-0.439225	2.92e-13	4.39e-12
AKAP11	13q14.11	0.439212	2.92e-13	4.4e-12
TCP11L2	12q23.3	0.439179	2.94e-13	4.41e-12
PARD3B	2q33.3	0.439163	2.94e-13	4.42e-12
RTTN	18q22.2	0.439132	2.95e-13	4.43e-12
EMC7	15q14	-0.439126	2.96e-13	4.44e-12
LRG1	19p13.3	-0.43902	3e-13	4.5e-12
ETV3	1q23.1	0.438959	3.03e-13	4.53e-12
SMCR5	-	0.438948	3.03e-13	4.54e-12
ANKRD46	8q22.3	0.438916	3.04e-13	4.55e-12
VEGFC	4q34.3	-0.4389	3.05e-13	4.56e-12
SSNA1	9q34.3	-0.438758	3.11e-13	4.64e-12
MBLAC2	5q14.3	0.438758	3.11e-13	4.64e-12
VPS13B	8q22.2	0.438757	3.11e-13	4.64e-12
FBN3	19p13.2	0.438741	3.12e-13	4.65e-12
HLA-DRB1	6p21.32	-0.438716	3.13e-13	4.66e-12
DNLZ	9q34.3	-0.438702	3.14e-13	4.66e-12
ZNF732	4p16.3	0.438692	3.14e-13	4.67e-12
MIGA1	1p31.1	0.438641	3.16e-13	4.7e-12
CSTB	21q22.3	-0.438615	3.17e-13	4.71e-12
LINC00950	9p13.3	0.43852	3.21e-13	4.77e-12
ZNF572	8q24.13	0.43848	3.23e-13	4.79e-12
AOAH	7p14.2	-0.438475	3.23e-13	4.79e-12
MLKL	16q23.1	-0.438219	3.35e-13	4.96e-12
PELI2	14q22.3	0.438181	3.37e-13	4.98e-12
LPAR5	12p13.31	-0.438137	3.39e-13	5.01e-12
UCP2	11q13.4	-0.438026	3.44e-13	5.08e-12
APC	5q22.2	0.437985	3.46e-13	5.1e-12
VMO1	17p13.2	-0.437969	3.47e-13	5.11e-12
TNFRSF1A	12p13.31	-0.437877	3.51e-13	5.17e-12
ATXN1L	16q22.2	0.437771	3.56e-13	5.24e-12
HNRNPH1	5q35.3	0.437741	3.58e-13	5.26e-12
SMARCC2	12q13.2	0.437659	3.62e-13	5.32e-12
PTMAP11	9q22.33	0.437618	3.64e-13	5.34e-12
GBA2	9p13.3	0.437572	3.66e-13	5.37e-12
FAM168B	2q21.1	0.437563	3.66e-13	5.38e-12
INTU	4q28.1	0.437413	3.74e-13	5.48e-12
SEMA6A	5q23.1	0.437383	3.76e-13	5.5e-12
SIGLEC1	20p13	-0.437291	3.8e-13	5.57e-12
TMEM219	16p11.2	-0.437277	3.81e-13	5.58e-12
ZFP2	5q35.3	0.437218	3.84e-13	5.62e-12
AVPI1	10q24.2	-0.437212	3.85e-13	5.62e-12
ZNF506	19p13.11	0.437159	3.87e-13	5.65e-12
ATM	11q22.3	0.437113	3.9e-13	5.69e-12
TEAD1	11p15.3	0.437086	3.91e-13	5.7e-12
ZNF860	3p23-p22.3	0.437085	3.91e-13	5.7e-12
ENG	9q34.11	-0.437043	3.94e-13	5.73e-12
GPR179	17q12	0.436968	3.98e-13	5.78e-12
AGK	7q34	0.436966	3.98e-13	5.78e-12
BBS1	11q13.2	0.43675	4.1e-13	5.95e-12
GMPPA	2q35	-0.436738	4.1e-13	5.95e-12
SLC25A27	6p12.3	0.436733	4.11e-13	5.95e-12
FUCA1	1p36.11	-0.436718	4.11e-13	5.96e-12
TNFRSF8	1p36.22	-0.436675	4.14e-13	5.99e-12
AKR1B1	7q33	-0.436612	4.17e-13	6.04e-12
TRMT10B	9p13.2	0.43659	4.19e-13	6.05e-12
HP1BP3	1p36.12	0.436542	4.21e-13	6.09e-12
CALHM6	6q22.1	-0.436529	4.22e-13	6.1e-12
SSR4	Xq28	-0.436494	4.24e-13	6.12e-12
VAMP1	12p13.31	0.436454	4.27e-13	6.15e-12
UFL1	6q16.1	0.436447	4.27e-13	6.15e-12
ZNF260	19q13.12	0.43625	4.39e-13	6.31e-12
BTK	Xq22.1	-0.436232	4.4e-13	6.32e-12
LMAN2	5q35.3	-0.436212	4.41e-13	6.34e-12
KLHL20	1q25.1	0.436197	4.42e-13	6.35e-12
SLC35F6	2p23.3	-0.436148	4.45e-13	6.38e-12
SESTD1	2q31.2	0.436102	4.47e-13	6.42e-12
MFNG	22q13.1	-0.436001	4.54e-13	6.5e-12
PPP1CA	11q13.2	-0.43598	4.55e-13	6.52e-12
SMC3	10q25.2	0.435971	4.56e-13	6.52e-12
SPG11	15q21.1	0.435944	4.57e-13	6.54e-12
ZNF774	15q26.1	0.435848	4.63e-13	6.62e-12
NCF1	7q11.23	-0.435793	4.67e-13	6.67e-12
DDX42	17q23.3	0.435652	4.76e-13	6.79e-12
DGCR9	22q11.21	0.435635	4.77e-13	6.8e-12
TUB	11p15.4	0.435475	4.87e-13	6.95e-12
SECTM1	17q25.3	-0.435406	4.92e-13	7.01e-12
ZNF3	7q22.1	0.435375	4.94e-13	7.03e-12
CFD	19p13.3	-0.435244	5.03e-13	7.15e-12
MINDY2	15q21.3-q22.1	0.435202	5.06e-13	7.19e-12
MYH7B	20q11.22	0.435112	5.12e-13	7.27e-12
AKR7A2P1	1p13.2	0.435042	5.17e-13	7.34e-12
NPL	1q25.3	-0.435009	5.19e-13	7.37e-12
TMEM86A	11p15.1	-0.434831	5.32e-13	7.54e-12
RNASET2	6q27	-0.434809	5.34e-13	7.56e-12
RB1CC1	8q11.23	0.434673	5.43e-13	7.69e-12
DCP1A	3p21.1	0.434666	5.44e-13	7.69e-12
THAP6	4q21.1	0.434549	5.53e-13	7.81e-12
SBNO1	12q24.31	0.434475	5.58e-13	7.89e-12
FAM66E	8p23.1	0.434462	5.59e-13	7.89e-12
ZNF391	6p22.1	0.434422	5.62e-13	7.93e-12
PSMD9	12q24.31	-0.4344	5.64e-13	7.95e-12
MAPKBP1	15q15.1	0.43436	5.67e-13	7.99e-12
MSL1	17q21.1	0.434354	5.67e-13	7.99e-12
TTC28	22q12.1	0.434211	5.79e-13	8.14e-12
XPO1	2p15	0.434059	5.91e-13	8.3e-12
SRSF6	20q13.11	0.434038	5.92e-13	8.32e-12
CR1	1q32.2	-0.433978	5.97e-13	8.38e-12
MKLN1	7q32.3	0.433894	6.04e-13	8.47e-12
ST7-OT3	7q31.2	0.433882	6.05e-13	8.48e-12
SMAP2	1p34.2	-0.43388	6.05e-13	8.48e-12
PWWP2A	5q33.3	0.433789	6.13e-13	8.58e-12
ATAD5	17q11.2	0.433761	6.15e-13	8.6e-12
IGSF9B	11q25	0.43375	6.16e-13	8.61e-12
CCDC142	2p13.1	0.433644	6.25e-13	8.73e-12
ATE1	10q26.13	0.433565	6.31e-13	8.81e-12
SH2B1	16p11.2	0.433478	6.39e-13	8.91e-12
CTDSPL2	15q15.3-q21.1	0.43334	6.51e-13	9.07e-12
RNF19A	8q22.2	0.433324	6.52e-13	9.09e-12
KDM6A	Xp11.3	0.43327	6.57e-13	9.15e-12
FKBP1A	20p13	-0.433183	6.65e-13	9.25e-12
ITPKB	1q42.12	0.433139	6.69e-13	9.3e-12
GLA	Xq22.1	-0.433125	6.7e-13	9.31e-12
ZNF501	3p21.31	0.433078	6.74e-13	9.36e-12
AMOTL1	11q21	0.433075	6.75e-13	9.36e-12
HTRA3	4p16.1	-0.433027	6.79e-13	9.41e-12
NAGK	2p13.3	-0.433021	6.8e-13	9.41e-12
HMGXB4	22q12.3	0.433015	6.8e-13	9.42e-12
IL1RN	2q14.1	-0.432934	6.88e-13	9.51e-12
SLF2	10q24.31	0.43282	6.98e-13	9.65e-12
NIPBL	5p13.2	0.432806	7e-13	9.66e-12
USP34	2p15	0.432572	7.22e-13	9.97e-12
RAB4B	19q13.2	-0.432539	7.25e-13	1e-11
ZNF135	19q13.43	0.432455	7.33e-13	1.01e-11
LILRA3	19q13.4	-0.432386	7.4e-13	1.02e-11
TMEM161B	5q14.3	0.432259	7.53e-13	1.04e-11
ATP6AP1	Xq28	-0.432212	7.58e-13	1.04e-11
RSKR	17q11.2	0.432205	7.59e-13	1.04e-11
EFCAB13	17q21.32	0.432178	7.61e-13	1.05e-11
STAC3	12q13.3	-0.432158	7.63e-13	1.05e-11
SLAMF8	1q23.2	-0.432073	7.72e-13	1.06e-11
ZNF419	19q13.43	0.432069	7.73e-13	1.06e-11
DPY19L3	19q13.11	0.432011	7.79e-13	1.07e-11
UNK	17q25.1	0.431992	7.81e-13	1.07e-11
ANKRD17	4q13.3	0.431983	7.82e-13	1.07e-11
MAML2	11q21	0.431973	7.83e-13	1.07e-11
IL15RA	10p15.1	-0.431915	7.89e-13	1.08e-11
CNGA4	11p15.4	0.431904	7.9e-13	1.08e-11
SPEN	1p36.21-p36.13	0.431862	7.94e-13	1.08e-11
CREBRF	5q35.1	0.431709	8.11e-13	1.11e-11
C5AR1	19q13.32	-0.431585	8.24e-13	1.12e-11
AMT	3p21.31	0.431577	8.25e-13	1.12e-11
GIMAP1	7q36.1	-0.431489	8.35e-13	1.14e-11
NCLN	19p13.3	-0.431364	8.49e-13	1.16e-11
SBF2	11p15.4	0.431322	8.54e-13	1.16e-11
TEX264	3p21.2	-0.431262	8.61e-13	1.17e-11
CHAMP1	13q34	0.431249	8.63e-13	1.17e-11
MGAT5	2q21.2-q21.3	0.431152	8.74e-13	1.19e-11
ADA	20q13.12	-0.431097	8.8e-13	1.19e-11
LATS1	6q25.1	0.431057	8.85e-13	1.2e-11
BCL2A1	15q25.1	-0.431051	8.86e-13	1.2e-11
FBXL15	10q24.32	-0.43091	9.03e-13	1.22e-11
WEE2	7q34	0.430895	9.04e-13	1.22e-11
MRPL47	3q26.33	-0.430714	9.27e-13	1.25e-11
FAM185A	7q22.1	0.430652	9.34e-13	1.26e-11
TASOR2	10p15.1	0.430585	9.43e-13	1.27e-11
ZNF75A	16p13.3	0.430532	9.5e-13	1.28e-11
LSM11	5q33.3	0.430479	9.56e-13	1.29e-11
ARHGAP30	1q23.3	-0.430437	9.62e-13	1.29e-11
KCTD15	19q13.11	0.430379	9.69e-13	1.3e-11
ABHD18	4q28.2	0.430315	9.77e-13	1.31e-11
LTN1	21q21.3	0.430263	9.84e-13	1.32e-11
INTS4P2	7q11.21	0.430124	1e-12	1.35e-11
YPEL1	22q11.21-q11.22	0.43011	1e-12	1.35e-11
TAX1BP3	17p13.2	-0.429981	1.02e-12	1.37e-11
VKORC1	16p11.2	-0.42986	1.04e-12	1.39e-11
LINC01089	12q24.31	0.429766	1.05e-12	1.41e-11
CHIC1	Xq13.2	0.429712	1.06e-12	1.42e-11
BRIP1	17q23.2	0.429569	1.08e-12	1.44e-11
MIR4435-2HG	2q13	-0.429493	1.09e-12	1.46e-11
MARF1	16p13.11	0.429473	1.09e-12	1.46e-11
DDHD2	8p11.23	0.429403	1.1e-12	1.47e-11
NFXL1	4p12	0.429255	1.13e-12	1.5e-11
PPP1R12A	12q21.2-q21.31	0.429241	1.13e-12	1.5e-11
ZNF701	19q13.41	0.429204	1.13e-12	1.51e-11
OFD1	Xp22.2	0.429065	1.15e-12	1.54e-11
HEXB	5q13.3	-0.429033	1.16e-12	1.54e-11
FUT7	9q34.3	-0.42903	1.16e-12	1.54e-11
HOXD4	2q31.1	0.428936	1.17e-12	1.56e-11
PPFIA4	1q32.1	0.428864	1.19e-12	1.58e-11
LILRB5	19q13.42	-0.42883	1.19e-12	1.58e-11
CD74	5q33.1	-0.428815	1.19e-12	1.58e-11
PIP5K1A	1q21.3	0.428729	1.21e-12	1.6e-11
ZNF252P-AS1	8q24.3	0.4287	1.21e-12	1.61e-11
GZMB	14q12	-0.428625	1.22e-12	1.62e-11
RGPD4	2q12.3	0.42853	1.24e-12	1.64e-11
ULK2	17p11.2	0.428527	1.24e-12	1.64e-11
CIPC	14q24.3	0.428525	1.24e-12	1.64e-11
C1RL-AS1	12p13.31	0.428453	1.25e-12	1.65e-11
ZHX1	8q24.13	0.428393	1.26e-12	1.67e-11
SLC27A6	5q23.3	0.428389	1.26e-12	1.67e-11
RALGPS1	9q33.3	0.428385	1.26e-12	1.67e-11
NCOR1	17p12-p11.2	0.428329	1.27e-12	1.68e-11
SPDYE8P	7q11.23	0.428288	1.28e-12	1.68e-11
IL4I1	19q13.33	-0.428241	1.29e-12	1.69e-11
ZNF354A	5q35.3	0.428203	1.3e-12	1.7e-11
ADORA3	1p13.2	-0.428093	1.31e-12	1.73e-11
EBNA1BP2	1p34.2	-0.428079	1.32e-12	1.73e-11
SOCS6	18q22.2	0.427986	1.33e-12	1.75e-11
LAMTOR1	11q13.4	-0.427907	1.35e-12	1.77e-11
RREB1	6p24.3	0.427799	1.37e-12	1.79e-11
BRPF3	6p21.31	0.427781	1.37e-12	1.79e-11
EXOSC1	10q24.1	-0.427715	1.38e-12	1.81e-11
BRD2	6p21.32	0.427671	1.39e-12	1.82e-11
SLC25A39	17q21.31	-0.427628	1.4e-12	1.83e-11
ALOX5	10q11.21	-0.427627	1.4e-12	1.83e-11
MICAL3	22q11.21	0.427611	1.4e-12	1.83e-11
GPR173	Xp11.22	0.427456	1.43e-12	1.86e-11
YBX1	1p34.2	-0.427427	1.44e-12	1.87e-11
RBM6	3p21.31	0.427391	1.44e-12	1.88e-11
ZRANB3	2q21.3	0.427336	1.45e-12	1.89e-11
MRPL54	19p13.3	-0.427226	1.47e-12	1.92e-11
CEP97	3q12.3	0.42716	1.49e-12	1.93e-11
DCAF8	1q23.2	0.427119	1.5e-12	1.94e-11
USP27X-AS1	Xp11.23	0.427057	1.51e-12	1.96e-11
LMBR1	7q36.3	0.426981	1.52e-12	1.98e-11
TAF2	8q24.12	0.426939	1.53e-12	1.99e-11
URAHP	16q24.3	0.426879	1.54e-12	2e-11
FUCA2	6q24.2	-0.426872	1.54e-12	2e-11
NUDC	1p36.11	-0.426871	1.55e-12	2e-11
HLA-DPB1	6p21.32	-0.426859	1.55e-12	2e-11
ORMDL2	12q13.2	-0.426833	1.55e-12	2.01e-11
LOC541473	7q11.23	0.426676	1.59e-12	2.05e-11
GMCL2	5q35.3	0.426627	1.6e-12	2.06e-11
CD72	9p13.3	-0.426532	1.62e-12	2.08e-11
FAM133CP	10q21.1	0.426462	1.63e-12	2.1e-11
ABHD12	20p11.21	-0.426456	1.63e-12	2.1e-11
SAMSN1	21q11.2	-0.42641	1.64e-12	2.11e-11
H2BFXP	Xq22.2	0.426339	1.66e-12	2.13e-11
PMPCB	7q22.1	0.426315	1.66e-12	2.14e-11
WHAMMP3	15q11.2	0.426312	1.66e-12	2.14e-11
RBM4B	11q13.2	0.426222	1.68e-12	2.16e-11
SCAMP2	15q24.1	-0.426217	1.68e-12	2.16e-11
NAT8B	2p13.1	-0.426211	1.69e-12	2.16e-11
ZCCHC18	Xq22.2	0.426112	1.71e-12	2.19e-11
KPNA5	6q22.1	0.426102	1.71e-12	2.19e-11
MYO7A	11q13.5	-0.426044	1.72e-12	2.21e-11
SCYL3	1q24.2	0.426041	1.72e-12	2.21e-11
QRICH2	17q25.1	0.425991	1.74e-12	2.22e-11
CLHC1	2p16.1	0.425862	1.77e-12	2.25e-11
LRP2BP	4q35.1	0.425842	1.77e-12	2.26e-11
ANXA2	15q22.2	-0.425815	1.78e-12	2.27e-11
L2HGDH	14q21.3	0.425709	1.8e-12	2.3e-11
MSTO2P	1q22	0.425701	1.8e-12	2.3e-11
ZNF813	19q13.42	0.425679	1.81e-12	2.3e-11
FBXO21	12q24.22	0.425633	1.82e-12	2.32e-11
ZBTB44	11q24.3	0.425482	1.86e-12	2.36e-11
RBX1	22q13.2	-0.425464	1.86e-12	2.36e-11
ANKRA2	5q13.2	0.425393	1.88e-12	2.38e-11
MIR17HG	13q31.3	0.425364	1.88e-12	2.39e-11
ZFP1	16q23.1	0.425292	1.9e-12	2.41e-11
DPEP2	16q22.1	-0.425273	1.91e-12	2.42e-11
KCTD3	1q41	0.425204	1.92e-12	2.44e-11
RSF1	11q14.1	0.425036	1.97e-12	2.49e-11
MSR1	8p22	-0.425031	1.97e-12	2.49e-11
TP53INP1	8q22.1	0.424961	1.99e-12	2.51e-11
CRMP1	4p16.2	0.424648	2.07e-12	2.62e-11
ANKRD11	16q24.3	0.424646	2.07e-12	2.62e-11
NFYC-AS1	1p34.2	0.424548	2.1e-12	2.65e-11
PJA2	5q21.3	0.42442	2.13e-12	2.69e-11
ATG3	3q13.2	-0.424406	2.14e-12	2.69e-11
VPS25	17q21.2	-0.424307	2.17e-12	2.73e-11
TAOK1	17q11.2	0.424288	2.17e-12	2.73e-11
NNAT	20q11.23	0.42423	2.19e-12	2.75e-11
TSPYL4	6q22.1	0.4242	2.2e-12	2.76e-11
PGBD4	15q14	0.424165	2.21e-12	2.77e-11
PIP5K1P1	6p24.3	0.424164	2.21e-12	2.77e-11
SOCS7	17q12	0.424069	2.23e-12	2.8e-11
CASTOR2	7q11.23	0.424033	2.24e-12	2.82e-11
MS4A7	11q12.2	-0.424029	2.25e-12	2.82e-11
BSN	3p21.31	0.42398	2.26e-12	2.83e-11
NXF1	11q12.3	0.423957	2.27e-12	2.84e-11
CYTOR	2p11.2	-0.423907	2.28e-12	2.86e-11
PSMA4	15q25.1	-0.423812	2.31e-12	2.89e-11
CDKL5	Xp22.13	0.423805	2.31e-12	2.89e-11
ZNF184	6p22.1	0.423781	2.32e-12	2.9e-11
FANCL	2p16.1	0.423752	2.33e-12	2.91e-11
ZNF738	19p12	0.423659	2.36e-12	2.94e-11
GIMAP5	7q36.1	-0.423657	2.36e-12	2.94e-11
MPEG1	11q12.1	-0.42363	2.37e-12	2.95e-11
DNAJB12	10q22.1	-0.423587	2.38e-12	2.96e-11
KIAA0753	17p13.1	0.423555	2.39e-12	2.97e-11
VTI1B	14q24.1	-0.423544	2.39e-12	2.98e-11
PIK3AP1	10q24.1	-0.423499	2.41e-12	2.99e-11
CCM2	7p13	-0.423419	2.43e-12	3.02e-11
PHF6	Xq26.2	0.423384	2.44e-12	3.03e-11
TSPO	22q13.2	-0.423293	2.47e-12	3.07e-11
SRPRB	3q22.1	-0.423259	2.48e-12	3.08e-11
BLVRA	7p13	-0.423126	2.53e-12	3.13e-11
NCF1C	7q11.23	-0.422937	2.59e-12	3.21e-11
MRPS16	10q22.2	-0.422915	2.6e-12	3.22e-11
PWAR1	15q11.2	0.422811	2.63e-12	3.26e-11
ATP7A	Xq21.1	0.422725	2.66e-12	3.29e-11
C8ORF37	8q22.1	0.422724	2.66e-12	3.29e-11
ZNF180	19q13.31	0.422696	2.67e-12	3.3e-11
ARHGAP45	19p13.3	-0.422686	2.68e-12	3.3e-11
PDP2	16q22.1	0.422685	2.68e-12	3.3e-11
DAAM1	14q23.1	0.422455	2.76e-12	3.4e-11
APBB1IP	10p12.1	-0.422363	2.79e-12	3.44e-11
USP42	7p22.1	0.422241	2.84e-12	3.49e-11
JOSD2	19q13.33	-0.422076	2.9e-12	3.56e-11
NUDT18	8p21.3	-0.421962	2.94e-12	3.62e-11
NDUFA2	5q31.3	-0.421938	2.95e-12	3.62e-11
USP21	1q23.3	0.421875	2.98e-12	3.65e-11
UBALD2	17q25.1	-0.421857	2.98e-12	3.66e-11
SUPT20H	13q13.3	0.42183	2.99e-12	3.67e-11
LINC01600	6p25.2	0.421677	3.05e-12	3.74e-11
FNBP1L	1p22.1	0.421667	3.06e-12	3.74e-11
CCAR1	10q21.3	0.421664	3.06e-12	3.74e-11
CDC42EP2	11q13.1	-0.42166	3.06e-12	3.74e-11
ZC2HC1A	8q21.13	0.421624	3.07e-12	3.76e-11
ZNF322	6p22.2	0.421573	3.09e-12	3.78e-11
PPP1R14B	11q13.1	-0.42134	3.19e-12	3.89e-11
PARVG	22q13.31	-0.421228	3.24e-12	3.95e-11
VPS13A	9q21.2	0.421209	3.24e-12	3.95e-11
ZNF451	6p12.1	0.421207	3.24e-12	3.95e-11
TMEM50A	1p36.11	-0.421172	3.26e-12	3.97e-11
TSSK3	1p35.1	0.420952	3.35e-12	4.08e-11
RELB	19q13.32	-0.420914	3.37e-12	4.1e-11
BRWD3	Xq21.1	0.420885	3.38e-12	4.11e-11
PRKAB2	1q21.1	0.420704	3.46e-12	4.21e-11
FOXN3	14q31.3-q32.11	0.4207	3.47e-12	4.21e-11
GSS	20q11.22	-0.42062	3.5e-12	4.25e-11
TPH1	11p15.1	0.420588	3.52e-12	4.26e-11
SPNS1	16p11.2	-0.420359	3.62e-12	4.39e-11
ZNF502	3p21.31	0.420344	3.63e-12	4.4e-11
MAGI3	1p13.2	0.42026	3.67e-12	4.44e-11
ZNF619	3p22.1	0.420247	3.67e-12	4.45e-11
ZFP41	8q24.3	0.420231	3.68e-12	4.45e-11
RNMT	18p11.21	0.420216	3.69e-12	4.46e-11
CLPX	15q22.31	0.420193	3.7e-12	4.47e-11
BCLAF1	6q23.3	0.420057	3.77e-12	4.55e-11
RNF219	13q31.1	0.419884	3.85e-12	4.65e-11
ATRX	Xq21.1	0.419853	3.87e-12	4.66e-11
COMT	22q11.21	-0.419834	3.88e-12	4.67e-11
PHF20L1	8q24.22	0.419775	3.91e-12	4.7e-11
FIGNL1	7p12.2	0.419681	3.95e-12	4.76e-11
ZNF554	19p13.3	0.419629	3.98e-12	4.79e-11
ZBTB14	18p11.31	0.419601	3.99e-12	4.8e-11
SEPTIN7P2	7p12.3	0.419538	4.03e-12	4.84e-11
ARHGAP4	Xq28	-0.419463	4.07e-12	4.88e-11
BRD3	9q34.2	0.419434	4.08e-12	4.9e-11
TSR3	16p13.3	-0.419412	4.09e-12	4.91e-11
ZNF569	19q13.12	0.419366	4.12e-12	4.93e-11
KIAA0895L	16q22.1	0.419334	4.13e-12	4.95e-11
IFI27	14q32.12	-0.419332	4.14e-12	4.95e-11
OBSCN	1q42.13	0.419268	4.17e-12	4.99e-11
AFG3L1P	16q24.3	0.419192	4.21e-12	5.03e-11
AHCYL2	7q32.1	0.419118	4.25e-12	5.08e-11
ZNF45	19q13.31	0.419117	4.25e-12	5.08e-11
ISOC2	19q13.42	-0.419061	4.28e-12	5.11e-11
ICK	6p12.1	0.419016	4.31e-12	5.14e-11
SLX4IP	20p12.2	0.418932	4.35e-12	5.19e-11
PSME2	14q12	-0.41893	4.36e-12	5.19e-11
TACO1	17q23.3	-0.418913	4.37e-12	5.2e-11
UBR1	15q15.2	0.418825	4.42e-12	5.25e-11
JADE3	Xp11.3	0.418788	4.44e-12	5.28e-11
NBEA	13q13.3	0.418781	4.44e-12	5.28e-11
CASP2	7q34	0.41853	4.59e-12	5.45e-11
DNAJB11	3q27.3	-0.418512	4.6e-12	5.46e-11
BHLHB9	Xq22.1	0.418325	4.71e-12	5.59e-11
TNPO2	19p13.13	0.418252	4.75e-12	5.64e-11
SMPD1	11p15.4	-0.418228	4.77e-12	5.65e-11
COX4I1	16q24.1	-0.418225	4.77e-12	5.65e-11
ZNF700	19p13.2	0.418142	4.82e-12	5.71e-11
C1ORF122	1p34.3	-0.418134	4.83e-12	5.71e-11
CLUHP3	16p11.2	0.418127	4.83e-12	5.71e-11
SLC22A18AS	11p15.4	-0.418123	4.83e-12	5.71e-11
ARGFXP2	17q11.2	0.418052	4.88e-12	5.76e-11
LCP1	13q14.13	-0.418024	4.89e-12	5.78e-11
PHB	17q21.33	-0.417928	4.95e-12	5.84e-11
JMJD1C	10q21.3	0.417738	5.08e-12	5.98e-11
ZNF425	7q36.1	0.417707	5.1e-12	6.01e-11
KAT7	17q21.33	0.417691	5.11e-12	6.01e-11
PRDM15	21q22.3	0.417584	5.18e-12	6.09e-11
HOOK3	8p11.21	0.417532	5.21e-12	6.13e-11
FAM172A	5q15	0.417492	5.24e-12	6.16e-11
CENPJ	13q12.12-q12.13	0.417304	5.37e-12	6.3e-11
TRIM56	7q22.1	0.417245	5.41e-12	6.35e-11
GGTA1P	9q33.2	-0.417148	5.48e-12	6.42e-11
KLF12	13q22.1	0.417145	5.48e-12	6.42e-11
DENND1C	19p13.3	-0.417032	5.56e-12	6.51e-11
DPCD	10q24.32	-0.416985	5.59e-12	6.55e-11
ZDHHC12	9q34.11	-0.416969	5.6e-12	6.56e-11
PPIB	15q22.31	-0.416952	5.61e-12	6.57e-11
TULP4	6q25.3	0.416952	5.61e-12	6.57e-11
ZNF41	Xp11.3	0.416943	5.62e-12	6.57e-11
ANO8	19p13.11	0.416876	5.67e-12	6.62e-11
TRAF5	1q32.3	0.416819	5.71e-12	6.67e-11
RPN2	20q11.23	-0.416812	5.72e-12	6.67e-11
CLEC4G	19p13.2	-0.416789	5.73e-12	6.68e-11
WDR6	3p21.31	0.416711	5.79e-12	6.75e-11
HMGCL	1p36.11	-0.416649	5.84e-12	6.8e-11
ZBTB11	3q12.3	0.416622	5.86e-12	6.82e-11
PARL	3q27.1	-0.41661	5.87e-12	6.82e-11
VPS13C	15q22.2	0.416603	5.87e-12	6.83e-11
CEACAM21	19q13.2	-0.416497	5.95e-12	6.91e-11
SNRNP200	2q11.2	0.416338	6.07e-12	7.05e-11
KLHL24	3q27.1	0.416321	6.09e-12	7.06e-11
CCL26	7q11.23	-0.416296	6.11e-12	7.08e-11
MAP4K5	14q22.1	0.416291	6.11e-12	7.08e-11
HAS3	16q22.1	0.416256	6.14e-12	7.11e-11
GNRHR	4q13.2	0.416223	6.16e-12	7.14e-11
CBR1	21q22.12	-0.41614	6.23e-12	7.21e-11
ZNF658	9q21.11	0.416127	6.24e-12	7.22e-11
EBI3	19p13.3	-0.416115	6.25e-12	7.22e-11
COL4A5	Xq22.3	0.416061	6.29e-12	7.27e-11
PCDHGB8P	5q31.3	0.416013	6.33e-12	7.31e-11
ZNF256	19q13.43	0.415983	6.36e-12	7.33e-11
TRAPPC1	17p13.1	-0.415952	6.38e-12	7.36e-11
MAP2K3	17p11.2	-0.415935	6.39e-12	7.37e-11
ANKHD1	5q31.3	0.415807	6.5e-12	7.49e-11
SLC2A5	1p36.23	-0.415734	6.56e-12	7.55e-11
NBPF1	1p36.13	0.415686	6.6e-12	7.59e-11
BAX	19q13.33	-0.415677	6.61e-12	7.6e-11
PREPL	2p21	0.415619	6.66e-12	7.65e-11
WDR47	1p13.3	0.415557	6.71e-12	7.71e-11
KBTBD4	11p11.2	0.415391	6.85e-12	7.87e-11
KIAA1147	7q34	0.415199	7.02e-12	8.06e-11
RBBP4	1p35.1	0.415106	7.11e-12	8.15e-11
CLK2	1q22	0.415099	7.11e-12	8.15e-11
ATP5F1E	20q13.32	-0.415081	7.13e-12	8.16e-11
MDC1	6p21.33	0.415078	7.13e-12	8.16e-11
ATP6V1F	7q32.1	-0.415013	7.19e-12	8.23e-11
ZNF77	19p13.3	0.414951	7.25e-12	8.29e-11
RNF7	3q23	-0.414895	7.3e-12	8.34e-11
SLC41A1	1q32.1	0.414884	7.31e-12	8.35e-11
MIIP	1p36.22	-0.414805	7.38e-12	8.43e-11
RALGAPA2	20p11.23	0.414692	7.49e-12	8.54e-11
NAPB	20p11.21	0.414535	7.64e-12	8.71e-11
TP53BP1	15q15.3	0.414323	7.85e-12	8.94e-11
ZBTB6	9q33.2	0.414266	7.91e-12	9e-11
CERS6	2q24.3	0.414205	7.97e-12	9.07e-11
WDR88	19q13.11	0.414197	7.98e-12	9.07e-11
ACTR1A	10q24.32	-0.414196	7.98e-12	9.07e-11
ST6GALNAC4	9q34.11	-0.414184	7.99e-12	9.08e-11
GNB3	12p13.31	0.414122	8.05e-12	9.14e-11
CROT	7q21.12	0.414003	8.17e-12	9.28e-11
UPF2	10p14	0.413884	8.3e-12	9.41e-11
MEX3B	15q25.2	0.413876	8.31e-12	9.42e-11
JPX	Xq13.2	0.413827	8.36e-12	9.47e-11
ILF3	19p13.2	0.413801	8.39e-12	9.5e-11
EPN1	19q13.42	-0.413797	8.39e-12	9.5e-11
ETFB	19q13.41	-0.41373	8.46e-12	9.57e-11
C9ORF16	9q34.11	-0.413723	8.47e-12	9.57e-11
ATN1	12p13.31	0.413573	8.63e-12	9.75e-11
CPVL	7p14.3	-0.413549	8.66e-12	9.78e-11
GYPC	2q14.3	-0.413539	8.67e-12	9.78e-11
FGF7P3	9p12	0.413484	8.73e-12	9.85e-11
PRUNE1	1q21.3	0.413374	8.85e-12	9.98e-11
LINC00205	21q22.3	0.413339	8.89e-12	1e-10
LCA5	6q14.1	0.413273	8.97e-12	1.01e-10
CALCOCO1	12q13.13	0.413125	9.14e-12	1.03e-10
RAB5IF	20q11.23	-0.413094	9.17e-12	1.03e-10
GNG5	1p22.3	-0.413034	9.24e-12	1.04e-10
GOLGA6B	15q24.1	0.412955	9.33e-12	1.05e-10
HRNR	1q21.3	0.412895	9.4e-12	1.06e-10
CBL	11q23.3	0.412878	9.42e-12	1.06e-10
USP30	12q24.11	0.412853	9.45e-12	1.06e-10
NUDT22	11q13.1	-0.412826	9.49e-12	1.06e-10
DUSP23	1q23.2	-0.41275	9.58e-12	1.07e-10
MAGI1	3p14.1	0.412733	9.6e-12	1.07e-10
BCL2L15	1p13.2	0.412695	9.64e-12	1.08e-10
ZNF227	19q13.31	0.412653	9.7e-12	1.08e-10
ZNF415	19q13.42	0.412628	9.73e-12	1.09e-10
UCKL1-AS1	20q13.33	0.412607	9.75e-12	1.09e-10
MRTFB	16p13.12	0.412597	9.76e-12	1.09e-10
GLB1	3p22.3	-0.412584	9.78e-12	1.09e-10
HOXA6	7p15.2	0.41254	9.84e-12	1.1e-10
MT1E	16q13	-0.412454	9.94e-12	1.11e-10
IL12RB1	19p13.11	-0.412382	1e-11	1.12e-10
MRPS18A	6p21.1	-0.412264	1.02e-11	1.13e-10
LDB1	10q24.32	0.41218	1.03e-11	1.15e-10
CAPS2	12q21.1-q21.2	0.412098	1.04e-11	1.16e-10
IGFBP6	12q13.13	-0.412059	1.04e-11	1.16e-10
ATF7IP	12p13.1	0.412041	1.05e-11	1.16e-10
GOLGA8B	15q14	0.412037	1.05e-11	1.16e-10
SLC9A3	5p15.33	0.411945	1.06e-11	1.18e-10
TMED1	19p13.2	-0.411923	1.06e-11	1.18e-10
BBX	3q13.12	0.411846	1.07e-11	1.19e-10
PPM1D	17q23.2	0.411763	1.08e-11	1.2e-10
PRF1	10q22.1	-0.411727	1.09e-11	1.21e-10
NCKAP1L	12q13.13-q13.2	-0.411718	1.09e-11	1.21e-10
ADAP1	7p22.3	-0.411715	1.09e-11	1.21e-10
IL10RA	11q23.3	-0.411709	1.09e-11	1.21e-10
PUSL1	1p36.33	-0.411699	1.09e-11	1.21e-10
CLTA	9p13.3	-0.411698	1.09e-11	1.21e-10
ARHGDIA	17q25.3	-0.411675	1.1e-11	1.21e-10
MRPL52	14q11.2	-0.411594	1.11e-11	1.22e-10
HOXB7	17q21.32	-0.411567	1.11e-11	1.23e-10
CTDNEP1	17p13.1	-0.41154	1.12e-11	1.23e-10
NDUFAF8	17q25.3	-0.411529	1.12e-11	1.23e-10
DENND2C	1p13.2	0.411527	1.12e-11	1.23e-10
SDHB	1p36.13	-0.411508	1.12e-11	1.23e-10
PNPO	17q21.32	-0.411397	1.14e-11	1.25e-10
ARL2	11q13.1	-0.411394	1.14e-11	1.25e-10
ETAA1	2p14	0.411388	1.14e-11	1.25e-10
ASNA1	19p13.13	-0.411364	1.14e-11	1.25e-10
RAB9B	Xq22.2	0.411226	1.16e-11	1.27e-10
CASP1	11q22.3	-0.411165	1.17e-11	1.28e-10
TRPM7	15q21.2	0.410942	1.2e-11	1.32e-10
BCL2	18q21.33	0.410922	1.21e-11	1.32e-10
PRDM5	4q27	0.41078	1.23e-11	1.34e-10
RRP7BP	22q13.2	0.41073	1.23e-11	1.35e-10
AKAP10	17p11.2	0.410693	1.24e-11	1.36e-10
LRCH3	3q29	0.410585	1.26e-11	1.37e-10
EVI2B	17q11.2	-0.410579	1.26e-11	1.37e-10
TLK1	2q31.1	0.410574	1.26e-11	1.37e-10
RPS6KA5	14q32.11	0.410347	1.3e-11	1.41e-10
ZNF439	19p13.2	0.410296	1.3e-11	1.42e-10
SOWAHD	Xq24	-0.410291	1.3e-11	1.42e-10
TMEM150C	4q21.22	0.410256	1.31e-11	1.43e-10
TBC1D22A	22q13.31	-0.410233	1.31e-11	1.43e-10
DCAF4L1	4p13	0.410049	1.34e-11	1.46e-10
EIF3I	1p35.2	-0.410028	1.35e-11	1.47e-10
ZGRF1	4q25	0.410002	1.35e-11	1.47e-10
LBHD1	11q12.3	-0.409919	1.37e-11	1.49e-10
HLA-E	6p22.1	-0.4099	1.37e-11	1.49e-10
SMIM29	6p21.31	-0.40989	1.37e-11	1.49e-10
SLC23A3	2q35	0.409883	1.37e-11	1.49e-10
EVA1B	1p34.3	-0.409836	1.38e-11	1.5e-10
ZNF486	19p12	0.409799	1.39e-11	1.5e-10
GPBAR1	2q35	-0.409767	1.39e-11	1.51e-10
HLA-C	6p21.33	-0.409749	1.4e-11	1.51e-10
UBE2H	7q32.2	0.409745	1.4e-11	1.51e-10
PDE8B	5q13.3	0.409739	1.4e-11	1.51e-10
ELOB	16p13.3	-0.409623	1.42e-11	1.53e-10
MED1	17q12	0.409603	1.42e-11	1.54e-10
TCTE3	6q27	0.409596	1.42e-11	1.54e-10
NFE2L3P2	17q21.32	0.409594	1.42e-11	1.54e-10
GPX4	19p13.3	-0.40959	1.42e-11	1.54e-10
ARHGAP9	12q13.3	-0.409578	1.43e-11	1.54e-10
TBCK	4q24	0.409541	1.43e-11	1.54e-10
HAVCR1P1	19p12	0.409525	1.44e-11	1.55e-10
AGBL4	1p33	0.409459	1.45e-11	1.56e-10
NFYA	6p21.1	0.409452	1.45e-11	1.56e-10
BROX	1q41	0.409448	1.45e-11	1.56e-10
MRPL14	6p21.1	-0.409414	1.46e-11	1.56e-10
ZNF23	16q22.2	0.409354	1.47e-11	1.58e-10
S100A13	1q21.3	-0.40931	1.47e-11	1.58e-10
MAD2L2	1p36.22	-0.409289	1.48e-11	1.59e-10
STX16	20q13.32	0.409282	1.48e-11	1.59e-10
PPWD1	5q12.3	0.409059	1.52e-11	1.63e-10
CST7	20p11.21	-0.409026	1.53e-11	1.64e-10
ATP9B	18q23	0.408906	1.55e-11	1.66e-10
BCL7A	12q24.31	0.408803	1.57e-11	1.68e-10
ARPP19	15q21.2	0.408794	1.57e-11	1.68e-10
CHST13	3q21.3	-0.408726	1.59e-11	1.7e-10
MEFV	16p13.3	-0.408707	1.59e-11	1.7e-10
COL28A1	7p21.3	0.408569	1.62e-11	1.73e-10
PSMB9	6p21.32	-0.408427	1.65e-11	1.76e-10
CACNA2D1	7q21.11	0.408396	1.65e-11	1.76e-10
LIG4	13q33.3	0.408309	1.67e-11	1.78e-10
DENND4C	9p22.1	0.40828	1.68e-11	1.79e-10
MAP2K2	19p13.3	-0.408227	1.69e-11	1.8e-10
GRPEL1	4p16.1	-0.408204	1.69e-11	1.8e-10
AFF3	2q11.2	0.408155	1.7e-11	1.81e-10
RPL35	9q33.3	-0.408153	1.7e-11	1.81e-10
LOC100132287	1p36.33	0.408038	1.73e-11	1.84e-10
FADD	11q13.3	-0.408032	1.73e-11	1.84e-10
FKBP2	11q13.1	-0.407991	1.74e-11	1.84e-10
SLC8B1	12q24.13	-0.407921	1.75e-11	1.86e-10
TBC1D32	6q22.31	0.40781	1.78e-11	1.88e-10
ENTPD5	14q24.3	0.407747	1.79e-11	1.9e-10
FAM219B	15q24.1-q24.2	0.407729	1.8e-11	1.9e-10
ECHS1	10q26.3	-0.407701	1.8e-11	1.91e-10
N4BP2L2	13q13.1	0.407659	1.81e-11	1.92e-10
SNRPC	6p21.31	-0.407658	1.81e-11	1.92e-10
PIAS2	18q21.1	0.407622	1.82e-11	1.92e-10
PPIP5K2	5q21.1	0.407587	1.83e-11	1.93e-10
PCED1B-AS1	12q13.11	-0.407586	1.83e-11	1.93e-10
PLEKHM1P1	17q24.1	0.407572	1.83e-11	1.93e-10
PSMC3	11p11.2	-0.40746	1.86e-11	1.96e-10
PLD3	19q13.2	-0.407438	1.86e-11	1.96e-10
NRROS	3q29	-0.40739	1.87e-11	1.97e-10
EIF4E2	2q37.1	-0.407387	1.87e-11	1.97e-10
NAA40	11q13.1	0.407218	1.91e-11	2.01e-10
KIAA1614	1q25.3	0.407193	1.92e-11	2.02e-10
IL1B	2q14.1	-0.407136	1.93e-11	2.03e-10
ANKRD49	11q21	0.407057	1.95e-11	2.05e-10
SNRNP48	6p24.3	0.407043	1.95e-11	2.05e-10
ORC4	2q23.1	0.407001	1.97e-11	2.06e-10
TOR1AIP1	1q25.2	0.406904	1.99e-11	2.09e-10
MAPT	17q21.31	0.406869	2e-11	2.09e-10
CLEC4D	12p13.31	-0.406827	2.01e-11	2.1e-10
CASC3	17q21.1	0.406821	2.01e-11	2.1e-10
MYNN	3q26.2	0.406804	2.01e-11	2.11e-10
TGFB1	19q13.2	-0.4068	2.01e-11	2.11e-10
PLEKHG2	19q13.2	0.406702	2.04e-11	2.13e-10
SGK2	20q13.12	0.406692	2.04e-11	2.13e-10
ANAPC11	17q25.3	-0.406655	2.05e-11	2.14e-10
SYNJ2BP	14q24.2	0.406655	2.05e-11	2.14e-10
RNF138P1	5q11.2	0.406619	2.06e-11	2.15e-10
MT1X	16q13	-0.406508	2.09e-11	2.18e-10
CBX5	12q13.13	0.40641	2.11e-11	2.2e-10
RFX3	9p24.2	0.406381	2.12e-11	2.21e-10
IPW	15q11.2	0.406325	2.14e-11	2.23e-10
GTPBP10	7q21.13	0.406312	2.14e-11	2.23e-10
PSMB1	6q27	-0.406249	2.16e-11	2.24e-10
NRF1	7q32.2	0.406232	2.16e-11	2.25e-10
SEPSECS	4p15.2	0.406216	2.17e-11	2.25e-10
NSUN5P1	7q11.23	0.406211	2.17e-11	2.25e-10
ZNF496	1q44	0.406132	2.19e-11	2.27e-10
KLHDC7B	22q13.33	-0.40608	2.2e-11	2.29e-10
YJEFN3	19p13.11	0.406052	2.21e-11	2.29e-10
CSK	15q24.1	-0.406024	2.22e-11	2.3e-10
PCDHGC5	5q31.3	0.405965	2.23e-11	2.31e-10
IREB2	15q25.1	0.40594	2.24e-11	2.32e-10
GCNT1	9q21.13	-0.405858	2.26e-11	2.34e-10
MAPKAPK3	3p21.2	-0.405783	2.28e-11	2.36e-10
ZNF100	19p12	0.405542	2.35e-11	2.43e-10
DDX59	1q32.1	0.405541	2.35e-11	2.43e-10
CHD8	14q11.2	0.405426	2.39e-11	2.47e-10
TBL1X	Xp22.31-p22.2	0.405336	2.41e-11	2.49e-10
BAHCC1	17q25.3	0.405333	2.41e-11	2.49e-10
CDC42BPG	11q13.1	0.40527	2.43e-11	2.51e-10
FAM161B	14q24.3	0.405189	2.46e-11	2.53e-10
KIAA1958	9q32	0.405184	2.46e-11	2.53e-10
ENGASE	17q25.3	0.405018	2.51e-11	2.59e-10
RRP36	6p21.1	-0.404953	2.53e-11	2.6e-10
LOC256880	4q23	0.404922	2.54e-11	2.61e-10
XKR5	8p23.1	0.404919	2.54e-11	2.61e-10
ZNF266	19p13.2	0.404751	2.59e-11	2.67e-10
SNORA8	11q21	0.404496	2.68e-11	2.75e-10
TP53RK	20q13.12	-0.40448	2.68e-11	2.75e-10
EDF1	9q34.3	-0.404414	2.7e-11	2.77e-10
ZBTB8OS	1p35.1	-0.404396	2.71e-11	2.78e-10
RABGAP1	9q33.2-q33.3	0.404376	2.72e-11	2.78e-10
SERTAD1	19q13.2	-0.404338	2.73e-11	2.8e-10
TOR1AIP2	1q25.2	0.404313	2.74e-11	2.8e-10
PSMA5	1p13.3	-0.404177	2.78e-11	2.85e-10
ZNF675	19p12	0.404068	2.82e-11	2.89e-10
GSDMA	17q21.1	-0.404042	2.83e-11	2.89e-10
LOC646214	15q11.2	0.404018	2.84e-11	2.9e-10
AKT3	1q43-q44	0.403995	2.85e-11	2.91e-10
CACNA1C	12p13.33	0.403892	2.88e-11	2.94e-10
ALS2	2q33.1	0.403827	2.9e-11	2.96e-10
MTMR1	Xq28	0.403816	2.91e-11	2.97e-10
PM20D2	6q15	0.40374	2.94e-11	2.99e-10
GPT	8q24.3	0.403655	2.97e-11	3.02e-10
PLA2G6	22q13.1	0.403653	2.97e-11	3.02e-10
HACD2	3q21.1	0.403616	2.98e-11	3.03e-10
PLCG1	20q12	0.40358	2.99e-11	3.05e-10
HBP1	7q22.3	0.40355	3.01e-11	3.06e-10
ZNF559	19p13.2	0.403544	3.01e-11	3.06e-10
ERCC6L2	9q22.32	0.403528	3.01e-11	3.06e-10
DERL2	17p13.2	-0.403492	3.03e-11	3.07e-10
DDX12P	12p13.31	0.403487	3.03e-11	3.07e-10
CEP290	12q21.32	0.403463	3.04e-11	3.08e-10
REXO4	9q34.2	-0.403455	3.04e-11	3.08e-10
ZNF134	19q13.43	0.40339	3.06e-11	3.11e-10
HIPK1	1p13.2	0.403386	3.07e-11	3.11e-10
RNF166	16q24.2-q24.3	-0.403369	3.07e-11	3.11e-10
MRI1	19p13.13	0.403356	3.08e-11	3.11e-10
GNRH1	8p21.2	0.40333	3.09e-11	3.12e-10
SYCP2L	6p24.2	0.403129	3.16e-11	3.2e-10
PDZK1P1	1q21.2	0.403065	3.19e-11	3.22e-10
IDH1	2q34	-0.403056	3.19e-11	3.22e-10
ZNF790	19q13.12	0.402968	3.23e-11	3.26e-10
ZNF595	4p16.3	0.402891	3.26e-11	3.29e-10
DDX46	5q31.1	0.402884	3.26e-11	3.29e-10
[truncated: 2,726 more rows]
